# Supplementary material for: A dataset of multi-functional ecological traits of Brazilian bees
Source: Sci Data. 2020 Apr 14;7:120. doi: 10.1038/s41597-020-0461-3 (PMC7156730; doi:10.1038/s41597-020-0461-3)
Supplement: Supplementary file 1 — Supplementary Table 1 [file 41597_2020_461_MOESM1_ESM.xlsx]

## Sheet: Supplementary Table 1
id	Genus	Subgenus	Specific epithet	Location of measured specimen	pais	new record	estado	município	dia	mês	ano	local	ponto de coleta	ITD	ITD2	ITD Medio	Sex	coletor	Tombo
1	Acamptopoeum		prinii	UFMG	Brasil		Minas Gerais	Catas altas	8	i	1999	Serra do Caraça		1.6	1.6	1.8	male	F. A. Silveira
2	Acamptopoeum		prinii	UFMG	Brasil		Minas Gerais	Brumadinho	29	iii	1998	Serra da Moeda		2	2		female	F. A. Silveira
3	Acamptopoeum		prinii	UFMG	Brasil		Pará	Canaã dos Carajás	1	iii	2012			1.7	1.7		male	R. M.Carmo	UFMG-IHY 1312567
4	Acamptopoeum		prinii	UFMG	Brasil		Minas Gerais	Catas altas	8	i	1999	Serra do Caraça		1.5	1.5		male	F. A. Silveira
5	Acamptopoeum		prinii	UFMG	Brasil		Minas Gerais	Nova Lima	22	i	1998	Zona metalurgica		2	2		female	E.A.B.Almeida	1992-6081
6	Acanthopus		palmatus	MPEG	Brasil		Pará	Benevides	29	vii	1981			5	5	5.1	female	CN Arcanjo	MPEG-HYM11131016
7	Acanthopus		palmatus	MPEG	Brasil		Pará	Bujaru	29	xii	1983			5.3	5.3		female	LB Albuquerque	MPEG-HYM11131015
8	Acanthopus		palmatus	MPEG	Brasil		Pará	Parauapebas	21	vi	1985	Serra Norte	pojuca	4.8	4.8		male	J Dias	MPEG-HYM11131013
9	Acanthopus		palmatus	MPEG	Brasil	new	Goiás	São Domingos	27	ix	1993			5.3	5.3		female	D Pimentel	MPEG-HYM11131021
10	Aglae		caerulea	UFMG	Brasil	new	Rondônia	Porto Velho	5	xii	2011	Vila do Teotônio		4.9	4.9	5.2	female	J.E.Santos Jr	25889-76212
11	Aglae		caerulea	UFMG	Brasil	new	Mato Grosso	Serra de São Vicente	6	xii	2012			5	5		male	M.P.Guimarães	UFMG IHY 1403210
12	Aglae		caerulea	UFMG	Brasil		Pará	Parauapebas	30	i	2009	Serra Norte		4.7	4.7		male	L.Bandeira	UFMG IHY 1318376
13	Aglae		caerulea	UFMG	Brasil	new	Rondônia	Chupinguaia	10	i	2011	modulo 3 parcela 3		5.5	5.4		female	R.M.C.Silveira	UFMG 53251
14	Aglae		caerulea	UFMG	Brasil		Pará	Parauapebas	30	i	2009	Serra Norte		5.7	5.7		female	F.A.Silveira	UFMG IHY 1318377
15	Aparatrigona		impunctata	MPEG	Brasil		Pará	Parauapebas	6	ix	1985	Serra Norte	Manganês	1.5	1.5	1.5	female	FF Ramos	MPEG-HYM11003519
16	Aparatrigona		impunctata	MPEG	Brasil		Pará	Belém	17	vi	1983	Floresta APEG		1.6	1.6		female	IS Gorayeb	MPEG03016662
17	Aparatrigona		impunctata	MPEG	Brasil	new	Maranhão	Imperatriz	2	viii	1989	Ribeirãozinho		1.6	1.6		female	FF Ramos	MPEG03016675
18	Aparatrigona		impunctata	MPEG	Brasil		Acre	Porto Acre	15	vi	1992	Humaitá		1.5	1.5		female	Gorayeb, Pena, Henriques, Edmar	MPEG03016668
19	Aparatrigona		impunctata	MPEG	Brasil		Pará	Primavera	22	iii	1992	Boa Vista		1.5	1.5		female	J Dias	MPEG03016672
20	Augochlora	(Augochlora)	esox	UFMG	Brasil	new	Minas Gerais	Belo Horizonte	1	xii	1995			1.7	1.7	1.7	female	F.A.Silveira	UFMG IHY157
21	Augochlora	(Augochlora)	esox	UFMG	Brasil	new	Minas Gerais	Belo Horizonte	13	i	1996			1.9	1.9		female	F.A.Silveira	UFMG IHY 210
22	Augochlora	(Augochlora)	esox	UFMG	Brasil	new	Minas Gerais	Belo Horizonte	22	i	1996			1.7	1.7		female	Y.Antonini	UFMG IHY 416
23	Augochlora	(Augochlora)	esox	UFMG	Brasil	new	Minas Gerais	Sabará	20	ii	1996			1.7	1.7		female	F.A.Silveira	UFMG IHY 474
24	Augochlora	(Augochlora)	esox	UFMG	Brasil	new	Minas Gerais	Nova Lima	21	i	2012			1.6	1.6		female		UFMG IHY 74793
25	Augochlora	(Augochlora)	tantilla	UFMG	Brasil	new	Minas Gerais	Belo Horizonte	6	xi	1996			1.5	1.5	1.4	female	J.Damasceno	UFMGIHY1484
26	Augochlora	(Augochlora)	tantilla	UFMG	Brasil	new	Minas Gerais	Belo Horizonte	22	i	1997			1.2	1.2		female	R.M.Carmo	UFMGIHY2523
27	Augochlora	(Augochlora)	tantilla	UFMG	Brasil	new	Minas Gerais	Belo Horizonte	13	iii	1997			1.2	1.2		female	J.Damasceno	UFMGIHY2832
28	Augochlora	(Augochlora)	tantilla	UFMG	Brasil	new	Minas Gerais	Nova Lima	23	xii	2011			1.5	1.5		female		UFMG IHY 1414683
29	Augochlora	(Augochlora)	tantilla	UFMG	Brasil	new	Minas Gerais	Nova Lima	27	xii	2011			1.4	1.4		female		UFMG IHY 1414730
30	Augochlorella		acarinata	UFMG	Brasil		Minas Gerais	Nova Lima	9	i	1999			1.4	1.4	1.4	female	M. pompeu	4313-12228
31	Augochlorella		acarinata	UFMG	Brasil		Minas Gerais	Belo Horizonte	25	iii	1998			1.4	1.4		female	Carmo e Almeida	2060-6391
32	Augochlorella		acarinata	UFMG	Brasil		Minas Gerais	Belo Horizonte	29	xi	1996			1.3	1.3		female	E.A.B. Almeida	0773-1904
33	Augochlorella		acarinata	UFMG	Brasil		Minas Gerais	Belo Horizonte	13	i	1996			1.4	1.4		female	F.A. Silveira	0050-0192
34	Augochlorella		acarinata	UFMG	Brasil	new	Mato Grosso	Primavera do leste	11	vii	2005			1.3	1.3		female	F.A. Silveira	UFMG IHY 1523511
35	Augochloropsis		callichroa	UFMG	Brasil	new	Pará	Canaã dos Carajás	7	vi	2010			2.1	2.1	1.9	female	R.R. Ferrari	UFMG-IHY 1315709
36	Augochloropsis		callichroa	UFMG	Brasil	new	Pará	Canaã dos Carajás	27	iv	2010			1.9	1.9		female	R.C.Santos	UFMG-IHY 1313837
37	Augochloropsis		callichroa	UFMG	Brasil	new	Pará	Canaã dos Carajás	28	iv	2010			1.9	1.9		female	F.A.Silveira	UFMG-IHY 1313704
38	Augochloropsis		callichroa	UFMG	Brasil	new	Minas Gerais	Janaubá	11	iv	1998		Margem do Rio Gorutuba	1.9	1.9		female	G.A.R. Melo
39	Augochloropsis		callichroa	UFMG	Brasil	new	Minas Gerais	Belo Horizonte	2	iv	1997			1.8	1.8		female	J.C. Moreira
40	Augochloropsis		hebescens	UFMG	Brasil		Pará	Água Azul do Norte	2	iv	2015			2.9	2.9	2.9	female	R.B.Martines; A.Cordeiro	UFMGIHY1516175
41	Augochloropsis		hebescens	UFMG	Brasil		Pará	Água Azul do Norte	20	viii	2015			2.7	2.7		female	R.B.Martines; A.Cordeiro	UFMGIHY1524222
42	Augochloropsis		hebescens	UFMG	Brasil		Pará	Água Azul do Norte	20	viii	2015			2.9	2.9		female	R.B.Martines; A.Cordeiro	UFMGIHY1524223
43	Augochloropsis		hebescens	UFMG	Brasil		Pará	Canaã dos Carajás	11	ii	2015			2.9	2.9		female		UFMG IHY 1500620
44	Augochloropsis		smithiana	UFMG	Brasil	new	Minas Gerais	Mariana	23	i	2018			2.2	2.2	2.2	female	R.M. Carmo	UFMG-IHY 1800315
45	Augochloropsis		smithiana	UFMG	Brasil	new	Minas Gerais	Guiricema	27	vi	2011	Comunidade de Serote		2.3	2.3		female	R.V. Silva	UFMG-IHY 1300725
46	Augochloropsis		smithiana	UFMG	Brasil	new	Minas Gerais	São João Del Rei	17	vi	2009			2.2	2.2		female	J.M.Muniz	UFMG-IHY 1415846
47	Augochloropsis		smithiana	UFMG	Brasil	new	Pará	Canaã dos Carajás	4	xii	2010			2	2		female	A.M.S.Dias	UFMG-IHY 1311332
48	Augochloropsis		smithiana	UFMG	Brasil	new	Minas Gerais	Mariana	23	i	2018			2.2	2.2		female	R.M. Carmo	UFMG-IHY 1800314
49	Bombus	(Fervidobombus)	brevivillus	MPEG	Brasil		Pará	Canaã dos Carajás	20	iii	2017	Serra da Bocaina		4.6	4.6	4.5	female	E Pinto	MPEG 03050921
50	Bombus	(Fervidobombus)	brevivillus	MPEG	Brasil		Pará	Parauapebas	23	iii	2017	N8		4.5	4.5		female	E Pinto	MPEG 03050915
51	Bombus	(Fervidobombus)	brevivillus	UFMG	Brasil		Minas Gerais	Nova Lima	18	xi	2004	Parque Estadual da Serra do Rola Moça	Jardim Canadá	4.2	4.3		female	N.G.Fonseca
52	Bombus	(Fervidobombus)	brevivillus	UFMG	Brasil		Minas Gerais	Brumadinho	21	xii	2011	Ponto de fauna 13		4.8	4.8		female	R.M.Carmo	UFMG IHY 1414569
53	Bombus	(Fervidobombus)	brevivillus	UFMG	Brasil		Minas Gerais	Itabira	9	i	2015			4.2	4		female	R,B.Martines	UFMG IHY 1501147
54	Bombus	(Fervidobombus)	transversalis	UFMG	Brasil		Pará	Água Azul do Norte	3	iv	2015			4.5	4.5	4.4	female	R.B.Martins	UFMG IHY 1516268
55	Bombus	(Fervidobombus)	transversalis	UFMG	Brasil		Pará	Canaã dos Carajás	3	iii	2012			4.3	4.5		female	F.V.Freitas	UFMG IHY 1311705
56	Bombus	(Fervidobombus)	transversalis	UFMG	Brasil		Pará	Canaã dos Carajás	13	ii	2015			4.5	4.7		female	R.B.Martines & A. Cordeiro	UFMG IHY 1500761
57	Bombus	(Fervidobombus)	transversalis	UFMG	Brasil		Pará	Parauapebas	14	viii	2015			4.5	4.5		female	E.N.L. Siqueira	UFMG IHY 1530180
58	Bombus	(Fervidobombus)	transversalis	UFMG	Brasil		Pará	Parauapebas	11	viii	2015			4	4		female	E.N.L. Siqueira	UFMG IHY 1530146
59	Bombus	Thoracobombus	brasiliensis	UFMG	Brasil		Minas Gerais	Brumadinho	6	i	2002			4.4	4.4	4.4	female		UFMG IHY 25936
60	Bombus	Thoracobombus	brasiliensis	UFMG	Brasil		Minas Gerais	Brumadinho	6	i	2002			4.4	4.4		female		UFMG IHY 25937
61	Bombus	Thoracobombus	brasiliensis	UFMG	Brasil		Minas Gerais	Brumadinho	9	xi	2004			4.4	4.4		female		UFMG IHY 34082
62	Bombus	Thoracobombus	pauloensis	MPEG	Brasil		Minas Gerais	Barbacena	23	x	1905			3.5	3.5	3.9	female	A. Ducke	MPEG HYM 11132465
63	Bombus	Thoracobombus	pauloensis	MPEG	Brasil		Minas Gerais	Barbacena	28	xii	1902			3.8	3.8		female	A. Ducke	MPEG HYM 11132466
64	Bombus	Thoracobombus	pauloensis	UFMG	Brasil		Minas Gerais	Nova Lima	5	ix	1998			4	4		female		UFMG IHY 7673
65	Bombus	Thoracobombus	pauloensis	UFMG	Brasil		Minas Gerais	Nova Lima	12	ix	1998			3.8	3.8		female		UFMG IHY 7721
66	Bombus	Thoracobombus	pauloensis	UFMG	Brasil		Minas Gerais	Nova Lima	3	x	1998			4.5	4.5		female		UFMG IHY 10397
67	Centris	(Centris)	aenea	MPEG	Brasil		Pará	Parauapebas	23	viii	2017	Serra da Bocaina		4.5	4.5	4.7	female	E Pinto	MPEG03050992
68	Centris	(Centris)	aenea	UFMG	Brasil		Pará	Canaã dos Carajás	16	viii	2014	corpo A		4.5	4.5		female	R.N.L.Siqueira	UFMG IHY1529968
69	Centris	(Centris)	aenea	UFMG	Brasil		Minas Gerais	Nova Lima	7	iii	2012	Parque Estadual da Serra do Rola Moça		5	5		female	J.E.Santos
70	Centris	(Centris)	aenea	UFMG	Brasil		Minas Gerais	Nova Lima	7	iii	2012	Parque Estadual da Serra do Rola Moça		5	5		female	R. Cunha Santos
71	Centris	(Centris)	aenea	UFMG	Brasil		Pará	Parauapebas	19	viii	2017	Serra Norte	N5	4.7	4.7		female	E.N.L. Siqueira	UFMG IHY 1706664
72	Centris	(Centris)	spilopoda	UFMG	Brasil	new	Minas Gerais	Paraopeba	26	viii	1999	Faz. Itapoã		3.6	3.6	3.7	female	V.Silva	4231-12089
73	Centris	(Centris)	spilopoda	UFMG	Brasil	new	Minas Gerais	Paraopeba	28	x	1999	Faz. Itapoã		3.7	3.7		female	V.Silva	5310-14515
74	Centris	(Centris)	spilopoda	UFMG	Brasil	new	Minas Gerais	São Gonçalo do Rio Preto	19	x	2004	Pq. E. do Rio Preto		3.8	3.8		female	R.B.Martines	10140-29734
75	Centris	(Centris)	spilopoda	UFMG	Brasil	new	Minas Gerais	São Gonçalo do Rio Preto	26	ix	2005	Pq. E. do Rio Preto		3.8	3.8		female	A.A.Azevedo	10575-30977
76	Centris	(Centris)	spilopoda	UFMG	Brasil	new	Minas Gerais	Sabará	6	x	1996	Zona metalurgica		3.5	3.5		female	F.A.Silveira	0539-1314
77	Centris	(Hemisiella)	tarsata	UFMG	Brasil	new	Minas Gerais	Nova Lima	21	i	2012			3	3	3	female	R. Cunha Santos	74768
78	Centris	(Hemisiella)	tarsata	UFMG	Brasil	new	Minas Gerais	Nova Lima	23	i	2012			3.2	3.2		female	J.E. Santos Jr	74970
79	Centris	(Hemisiella)	tarsata	UFMG	Brasil	new	Minas Gerais	Nova Lima	9	xi	2011			2.9	2.9		female	R. Cunha Santos	74496
80	Centris	(Hemisiella)	tarsata	UFMG	Brasil		Pará	Canaã dos Carajás	19	vi	2013			3	3		female	M.O.Vespúcio	UFMG-IHY 1313385
81	Centris	(Hemisiella)	tarsata	UFMG	Brasil		Pará	Canaã dos Carajás	9	ix	2010			3.1	3.1		female	R.C.C.Arante	UFMG-IHY 1306734
82	Centris	(Hemisiella)	trigonoides	UFMG	Brasil		Pará	Canaã dos Carajás	22	viii	2015	Serra Sul	Corpo D	2.8	2.8	3	female	E.N.L.Siqueira	UFMG IHY 1530260
83	Centris	(Hemisiella)	trigonoides	UFMG	Brasil		Pará	Canaã dos Carajás	22	viii	2015	Serra Sul	Corpo D	3	3		female	E.N.L.Siqueira	UFMG IHY 1530248
84	Centris	(Hemisiella)	trigonoides	UFMG	Brasil		Pará	Canaã dos Carajás	15	viii	2014	Serra Sul	Corpo D	3	3		female	E.N.L.Siqueira	UFMG IHY 1529859
85	Centris	(Hemisiella)	trigonoides	UFMG	Brasil	new	Minas Gerais	Nova Lima	6	iii	2012			3	3		female	R.Cunha Santos	75220
86	Centris	(Hemisiella)	trigonoides	UFMG	Brasil	new	Minas Gerais	Nova Lima	6	iii	2012			3.1	3.1		female	R.Cunha Santos	75203
87	Centris	(Heterocentris)	analis	MPEG	Brasil		Pará	Belém	19	xii	1977	Mocambo		3	3	2.8	female	MF Torres	MPEG HYM 11130479
88	Centris	(Heterocentris)	analis	MPEG	Brasil	new	Amapá	Calçoene	1	xi	1978			2.8	2.8		female	FF Ramos	MPEG HYM 11130470
89	Centris	(Heterocentris)	analis	MPEG	Brasil	new	Amazonas	Tabatinga	10	x	1904			2.5	2.5		female	A Ducke	MPEG HYM 11130455
90	Centris	(Heterocentris)	analis	MPEG	Brasil		Pará			viii	1965	Tumucumaque		2.7	2.7		female	Migliaze	MPEG HYM 11130454
91	Centris	(Heterocentris)	analis	MPEG	Brasil		Pará	Parauapebas	24	viii	2017	Serra Norte	N2	3.1	3.1		female	E Pinto	MPEG03050993
92	Centris	(Heterocentris)	terminata	UFMG	Brasil	new	Acre	Rio Branco	30	iii	1998			3.4	3.4	3.8	female	E.F.Morató	UFMG IHY 1309015
93	Centris	(Heterocentris)	terminata	UFMG	Brasil	new	Amazonas	Barcelos	9-15	ix	2003	Parque Nacional do Jau		4	4		female	M.L.Oliveira & J.A.Cunha	UFMG IHY 1309014
94	Centris	(Heterocentris)	terminata	UFMG	Brasil		Pará	Canaã dos Carajás	28	iv	2010			4	4		female	R.M.Carmos	UFMG IHY 1315051
95	Centris	(Heterocentris)	terminata	UFMG	Brasil	new	Amazonas	Lábrea		vi	2006			4	4		female	F.F.Xavier Fo	UFMG IHY 1309015
96	Centris	(Heterocentris)	terminata	UFMG	Brasil	new	Minas Gerais	Itabira	22	ii	2016			3.6	3.6		female	R.B.Martines & A. Cordeiro	UFMG IHY 1609907
97	Centris	(Melacentris)	obsoleta	UFMG	Brasil		Pará	Canaã dos Carajás	8	iii	2015	Corpo A		6.6	6.6	6.5	female	E.L.N. Siqueira	UFMG-IHY 1521517
98	Centris	(Melacentris)	obsoleta	UFMG	Brasil		Pará	Canaã dos Carajás	8	iii	2015	Corpo A		6.6	6.6		female	E.L.N. Siqueira	UFMG-IHY 1521510
99	Centris	(Melacentris)	obsoleta	UFMG	Brasil	new	Minas Gerais	Águas vermelhas	26	i	2011			6.7	6.7		female	R.R. Ferrari
100	Centris	(Melacentris)	obsoleta	UFMG	Brasil	new	Pernanbuco	Buíque	1	v	2011	Parque nacional Catimbau		6.3	6.3		female	Schlindwein	UFMG-IHY 1521686
101	Centris	(Melacentris)	obsoleta	UFMG	Brasil	new	Pernanbuco	Buíque	23	iv	2008	Parque nacional Catimbau		6.2	6.2		female	Carvalho & Millet	UFMG-IHY 1521687
102	Centris	(Paracentris)	burgdorfi	UFMG	Brasil		Minas Gerais	Nova Lima	21	ix	2011	Serra do Rola Moça		4.3	4.3	4.2	female	J.E.Santos Jr	UFMG IHY 1403258
103	Centris	(Paracentris)	burgdorfi	UFMG	Brasil		Minas Gerais	Serra do Salitre	21	iii	2012	RPPN Faz. Cachoeira		4.2	4.2		female	I.R.Coelho	24673-72395
104	Centris	(Paracentris)	burgdorfi	UFMG	Brasil		Minas Gerais	Serra do Salitre	22	iii	2012	RPPN Faz. Cachoeira		4.2	4.2		female	I.R.Coelho	24675-72414
105	Centris	(Paracentris)	burgdorfi	UFMG	Brasil		Minas Gerais	Serra do Salitre	18	iii	2012	RPPN Faz. Cachoeira		4.3	4.3		female	Priscila Dias	24623-72168
106	Centris	(Paracentris)	burgdorfi	UFMG	Brasil		Minas Gerais	Serra do Salitre	20	iii	2012	RPPN Faz. Cachoeira		4.2	4.2		female	R.R.Ferrari	UFMG IHY 1610362
107	Centris	(Ptilotopus)	maranhensis	MPEG	Brasil		Maranhão	Imperatriz	13	vi	1978			8	8	7.8	female	RB Neto	MPEG HYM 11130685
108	Centris	(Ptilotopus)	maranhensis	UFMG	Brasil		Pará	Canaã dos Carajás	26	iv	2010			8.8	8.8		female	F.A.Silveira	UFMG IHY 1313629
109	Centris	(Ptilotopus)	maranhensis	UFMG	Brasil		Pará	Canaã dos Carajás	28	iv	2010			7.6	7.6		female	F.A.Silveira	UFMG IHY 1313700
110	Centris	(Ptilotopus)	maranhensis	UFMG	Brasil		Pará	Canaã dos Carajás	28	iv	2010			7	7		female	F.A.Silveira	UFMG IHY 1313702
111	Centris	(Ptilotopus)	maranhensis	UFMG	Brasil		Pará	Parauapebas	15	iii	2015			7.4	7.4		female	E.L.N.Siqueira	UFMG IHY 1521405
112	Centris	(Ptilotopus)	nobilis	MPEG	Brasil		Pará	Canaã dos Carajás	14	iv	2017	Serra Sul	S11A	8	8	8.2	female	E Pinto	MPEG03050952
113	Centris	(Ptilotopus)	nobilis	MPEG	Brasil		Pará	Óbidos			1904			8.5	8.5		female	A.Ducke	MPEG HYM 11130649
114	Centris	(Ptilotopus)	nobilis	MPEG	Brasil		Pará	Óbidos	18	xii	1907			8.5	8.5		female	A Ducke	MPEG HYM 11130654
115	Centris	(Ptilotopus)	nobilis	UFMG	Brasil		Pará	Canaã dos Carajás	31	i	2010			8	8		female	R.M. Carmo	UFMG-IHY 1304680
116	Centris	(Ptilotopus)	nobilis	UFMG	Brasil		Pará	Canaã dos Carajás	5	xii	2010			7.8	7.8		female	A.M.S.Dias	UFMG-IHY 1311493
117	Centris	(Ptilotopus)	scopipes	UFMG	Brasil		Minas Gerais	Nova Lima	11	xi	2004			7.5	7.5	7.6	female	A.A. Azevedo	34090
118	Centris	(Ptilotopus)	scopipes	UFMG	Brasil	new	Pará	Parauapebas	15	iii	2015			7	7		female	E. N. L. Siqueira	UFMG-IHY 1521408
119	Centris	(Ptilotopus)	scopipes	UFMG	Brasil	new	Pará	Canaã dos Carajás	26	iv	2010			7.6	7.6		female	A. C. Arantes	UFMG-IHY 1314094
120	Centris	(Ptilotopus)	scopipes	UFMG	Brasil	new	Pará	Canaã dos Carajás	25	iv	2010			7.5	7.5		female	A. C. Arantes	UFMG-IHY 1314051
121	Centris	(Ptilotopus)	scopipes	UFMG	Brasil	new	Pará	Canaã dos Carajás	13	iii	2015	Corpo D		8.2	8.2		female	E. N. L. Siqueira	UFMG-IHY 1521548
122	Centris	(Xanthemisia)	bicolor	MPEG	Brasil		Minas Gerais	Barbacena	30	x	1905			4.4	4.4	4.7	female	A Ducke	MPEG HYM 11130823
123	Centris	(Xanthemisia)	bicolor	MPEG	Brasil		Minas Gerais	Barbacena	9	xi	1905			4.4	4.4		female	A Ducke	MPEG HYM 11130824
124	Centris	(Xanthemisia)	bicolor	UFMG	Brasil		Minas Gerais	Brumadinho	20	xii	1998			5	5		female		UFMG IHY 8293
125	Centris	(Xanthemisia)	bicolor	UFMG	Brasil		Minas Gerais	Nova Lima	22	xii	2011			5	5		female		UFMG IHY 1414461
126	Centris	(Xanthemisia)	bicolor	UFMG	Brasil		Minas Gerais	Nova Lima	22	xii	2011			4.5	4.5		female		UFMG IHY 1414484
127	Centris	(Xanthemisia)	ferruginea	MPEG	Brasil		Pará	Canaã dos Carajás	1	xii	2017	Serra Norte	N6	5	5	5.4	female	E Pinto	MPEG03050994
128	Centris	(Xanthemisia)	ferruginea	MPEG	Brasil		Pará	Canaã dos Carajás	2	xii	2017	Serra Norte	N7	5.4	5.4		female	E Pinto	MPEG03050995
129	Centris	(Xanthemisia)	ferruginea	MPEG	Brasil		Pará	Canaã dos Carajás	3	xii	2017	Serra Norte	N8	5.4	5.4		female	E Pinto	MPEG03050996
130	Centris	(Xanthemisia)	ferruginea	UFMG	Brasil		Pará	Parauapebas	31	viii	2017	Serra Norte	N5	5.6	5.6		female	E.N.L.Siqueira	UFMG IHY 1706685
131	Centris	(Xanthemisia)	ferruginea	UFMG	Brasil		Pará	Canaã dos Carajás	25	iv	2010			5.5	5.5		female	F.A. Silveira	UFMG IHY 1313608
132	Centris	(Xanthemisia)	lutea	MPEG	Brasil		Pará	Canaã dos Carajás	20	v	2017	Serra Sul	S11B	5.5	5.5	5.4	female	E Pinto	MPEG03050997
133	Centris	(Xanthemisia)	lutea	UFMG	Brasil		Minas Gerais	Nova Lima	22	xii	2011	Ponto de fauna 20		5.3	5.3		female	R.B.Martines	UFMG IHY 1414484
134	Centris	(Xanthemisia)	lutea	UFMG	Brasil		Minas Gerais	Brasilândia de Minas	17	x	1996			5.5	5.5		female	A.G.Damasceno
135	Centris	(Xanthemisia)	lutea	UFMG	Brasil		Minas Gerais	Divinópolis	6	iv	2012	Ribeirão do Cervo		5.6	5.6		female	I.R.Coelho	UFMG IHY 1610277
136	Centris	(Xanthemisia)	lutea	UFMG	Brasil		Minas Gerais	Igarapé	31	x	2015			5	5		female	M.C.L. del Sarto	UFMG IHY 1608608
137	Centris	(Ptilotopus)	americana	MPEG	Brasil		Pará		3	ii	1981	P. Tumucumaqui		8	8	8.2	female	E Oliveira	MPEG HYM 11130634
138	Centris	(Ptilotopus)	americana	MPEG	Brasil		Pará		21	vi	1904	Oiapoque		8	8		female	A Ducke	MPEG HYM 11130636
139	Centris	(Ptilotopus)	americana	UFMG	Brasil		Amazonas	Manaus	28	viii	1985			8.5	8.5		female	B. Klein	UFMG-IHY 1308957
140	Centris	(Ptilotopus)	americana	UFMG	Brasil		Pará	Canaã dos Carajás	13	iii	2015	Corpo D		8	8		female	E.L.N.Siqueira	UFMG-IHY 1521547
141	Centris	(Ptilotopus)	americana	UFMG	Brasil	new	Rondônia	Guajará-Mirim	8	ix	1995			8.7	8.7		female	F.M. Dantas
142	Cephalotrigona		capitata	MPEG	Brasil		Pará	Juruti	11	xii	2007	Café Torrado		2.8	2.3	2.4	female	Monteiro-Santos, Trindade, Guimarães, Quaresma
143	Cephalotrigona		capitata	MPEG	Brasil		Pará	Parauapebas	6	ii	1985	Serra Norte	pojuca	2.2	2.2		female		MPEG-HYM11003201
144	Cephalotrigona		capitata	MPEG	Brasil		Pará	Parauapebas	2	vii	1986	Serra Norte	Serraria	2.3	2.3		female	W França	MPEG-HYM11003200
145	Cephalotrigona		capitata	MPEG	Brasil		Pará	Parauapebas	16	i	1985	Serra Norte	Caldeirão	2.4	2.4		female	FF Ramos	MPEG-HYM11004089
146	Cephalotrigona		capitata	MPEG	Brasil		Pará	Tucurui	13	iv	1984	Rio Tucurui		2.3	2.3		female
147	Colletes		petropolitanus	UFMG	Brasil		Pará	Canaã dos Carajás	1	iii	2012			2	2	2	female		UFMG IHY 1312583
148	Colletes		petropolitanus	UFMG	Brasil		Minas Gerais	Belo Horizonte	27	v	1998	EST Ecológico		2	2		female	D.A.Yanega	3013-8909
149	Colletes		petropolitanus	UFMG	Brasil		Minas Gerais	Belo Horizonte	21	i	1999	copasa/barreiro		1.8	1.8		female	G.Sousa	4885-13410
150	Colletes		petropolitanus	UFMG	Brasil		Minas Gerais	Belo Horizonte		viii	1998	EST Ecológico		2	2		female	D.A.Yanega	3011-8901
151	Colletes		petropolitanus	UFMG	Brasil		Minas Gerais	Paraopeba	22	xii	1998	Faz. Itapoã		2.1	2.1		female	V.Silva	2651-7921
152	Dicranthidium		gregarium	UFMG	Brasil		Minas Gerais	Nova Lima	5	ix	1998	copasa/mutuca		1.9	1.9	1.9	male	M.Pompeu	2550-7674
153	Dicranthidium		gregarium	UFMG	Brasil		Minas Gerais	Sabará	29	ix	1996	Zona metalurgica		1.8	1.8		male	F.A.Silveira	0504-1241
154	Dicranthidium		gregarium	UFMG	Brasil		Minas Gerais	Belo Horizonte	27	viii	1996	Zona metalurgica		1.9	1.9		male	Y.Antonini	0473-1151
155	Dicranthidium		gregarium	UFMG	Brasil		Minas Gerais	Belo Horizonte	27	xi	1996	mus hist nat		2	2		male	R.M.Carmo	0695-1670
156	Dicranthidium		gregarium	UFMG	Brasil		Minas Gerais	Belo Horizonte	6	xi	1996	Pq. Mangabeiras		2	2		male	J.Damasceno	0641-1485
157	Epanthidium		tigrinum	UFMG	Brasil	new	Pará	Canaã dos Carajás	19	vi	2013			2.7	2.7	2.6	male	R. B. Martines	UFMG-IHY 1313291
158	Epanthidium		tigrinum	UFMG	Brasil	new	Pará	Canaã dos Carajás	26	xi	2012			2.5	2.5		male	R. M. Carmo	UFMG-IHY 1302427
159	Epanthidium		tigrinum	UFMG	Brasil	new	Minas Gerais	Francisco Dumont	20	xii	2012	Serra do Cabral		2.6	2.6		male	R. B. Martines	UFMG-IHY 1301456
160	Epanthidium		tigrinum	UFMG	Brasil	new	Minas Gerais	Sabará	10	iv	2012	Bairro Villa Real		2.5	2.5		male	F.A. Silveira	UFMG-IHY 1309572
161	Epanthidium		tigrinum	UFMG	Brasil	new	Minas Gerais	Sabará	21	iv	2012	Bairro Villa Real		2.6	2.6		male	F.A. Silveira	UFMG-IHY 1309647
162	Epicharis	(Epicharis)	bicolor	UFMG	Brasil		Minas Gerais	Mariléria	2	iii	1997			4.2	4.2	4.2	female	E.A.B.Almeida	UFMGIHY4703
163	Epicharis	(Epicharis)	bicolor	UFMG	Brasil		Minas Gerais	Paraopeba	25	xi	1998			4	4		female	V.Silva	UFMGIHY7878
164	Epicharis	(Epicharis)	bicolor	UFMG	Brasil		Minas Gerais	Paraopeba	25	xi	1998			4.3	4.3		female	V.Silva	UFMGIHY7879
165	Epicharis	(Epicharis)	bicolor	UFMG	Brasil		Minas Gerais	Nova Lima	16	xi	2004			4.1	4.1		female		UFMG IHY 33874
166	Epicharis	(Epicharis)	bicolor	UFMG	Brasil		Minas Gerais	Nova Lima	25	x	2011			4.3	4.3		female		UFMG IHY 73486
167	Eufriesea		auriceps	UFMG	Brasil	new	Pará	Canaã dos Carajás	1	ii	2010			5.3	5.3		male	R.C.C.Arantes	UFMG IHY 1303997
168	Eufriesea		concava	MPEG	Brasil		Pará	Belém	16	vi	1993	MPEG		5.4	5.4	5.7	male	Marcio Zanuto	MPEG-HYM11132633
169	Eufriesea		concava	MPEG	Brasil		Pará	S.J. Pirabas	25	vii	1978			5.5	5.4		male	M.F. Torres	MPEG-HYM11132541
170	Eufriesea		concava	MPEG	Brasil		Pará	Bragança	6	ix	1978			5.7	5.7		male	R.B. Neto	MPEG-HYM11132536
171	Eufriesea		concava	MPEG	Brasil		Pará	Parauapebas		v	2017	Serra Norte	N8	6	6		male	UM Maia
172	Eufriesea		concava	MPEG	Brasil		Pará	Canaã dos Carajás		v	2017	Serra Sul	S11c	6	6		male
173	Eufriesea		eburneocincta	MPEG	Brasil	new	Pará	Parauapebas	17	x	1984	Serra Norte	Manganês	5.6	5.6	5.7	male	Marcio Zanuto
174	Eufriesea		eburneocincta	MPEG	Brasil	new	Pará	Parauapebas	25	viii	1984	Serra Norte	Estrada Manganês	5.8	5.8		male	Marcio Zanuto
175	Eufriesea		eburneocincta	MPEG	Brasil	new	Pará	Parauapebas	20	viii	1984	Serra Norte	Estrada Fofoca	5.6	5.6		male	Marcio Zanuto
176	Eufriesea		eburneocincta	MPEG	Brasil	new	Pará	Parauapebas	17	viii	1984	Serra Norte	Salobo	5.7	5.7		male	Marcio Zanuto
177	Eufriesea		flaviventris	MPEG	Brasil	new	Mato Grosso		16	xi	1982	Chapada dos Guimarães	Fazenda Buriti	5.3	5.3	5.4	male	Marcio Zanuto & W. Overal	MPEG-HYM11132517
178	Eufriesea		flaviventris	MPEG	Brasil		Pará	Benevides	6	iii	2004	Neopólis		5.5	5.5		male	R.J. Moraes Jr.	MPEG-HYM11132646
179	Eufriesea		flaviventris	MPEG	Brasil		Pará	Parauapebas	27	x	1984	Serra Norte	N-1 Canga	5.5	5.5		male	Marcio Zanuto
180	Eufriesea		ornata	MPEG	Brasil		Mato Grosso	Barra dos Bugres	23	i	1986	R.E. Serra das Araras		6.4	6.4	7	male		MPEG-HYM11132502
181	Eufriesea		ornata	MPEG	Brasil		Pará	Tailândia	28	vii	2011			7.5	7.5		male	M.Taniguchi	MPEG03009906
182	Eufriesea		ornata	MPEG	Brasil		Pará	Canaã dos Carajás		iv	2017	Serra Sul	S11c	7	7		male	UM Maia	MPEG 03053661
183	Eufriesea		ornata	MPEG	Brasil		Pará	Parauapebas			2017	Serra Norte	N2	6.6	6.6		male	UM Maia	MPEG 03053659
184	Eufriesea		pulchra	MPEG	Brasil		Pará	Parauapebas	18	vii	1983	Serra Norte	pojuca	5.7	5.7	5.7	male	R.B.Neto	MPEG-HYM11004892
185	Eufriesea		pulchra	MPEG	Brasil		Pará	Parauapebas	18	vii	1983	Serra Norte	pojuca	5.8	5.8		male	R.B.Neto	MPEG-HYM11004893
186	Eufriesea		pulchra	MPEG	Brasil		Pará	Parauapebas	20	x	1984	Serra Norte	Caldeirão	5.9	5.9		male	Marcio Zanuto
187	Eufriesea		pulchra	MPEG	Brasil		Pará	Parauapebas	20	x	1984	Serra Norte	Caldeirão	5.3	5.5		male	Marcio Zanuto
188	Eufriesea		pulchra	MPEG	Brasil		Pará	Benevides	6	iii	2004	Neopólis		6	6		male	R.J. Moraes Jr.	MPEG-HYM11132564
189	Eufriesea		superba	MPEG	Brasil		Pará	Parauapebas	29	x	1984	Serra Norte	Estrada Fofoca	5.8	5.8	5.6	male	M.F. Torres
190	Eufriesea		superba	MPEG	Brasil		Pará	Parauapebas	21	viii	1984	Serra Norte	Ig. Fofoac	5.1	5.1		male	Marcio Zanuto	MPEG-HYM11004866
191	Eufriesea		superba	MPEG	Brasil		Pará	Parauapebas	17	x	1984	Serra Norte	Manganês	5.6	5.6		male	T. Pimentel
192	Eufriesea		superba	MPEG	Brasil		Pará	Parauapebas	17	x	1984	Serra Norte	Manganês	5.7	5.7		male
193	Eufriesea		superba	MPEG	Brasil		Pará	Parauapebas	29	x	1984	Serra Norte	fofoca	6	6		male	Marcio Zanuto
194	Euglossa	(Euglossa)	amazonica	MPEG	Brasil		Pará	Parauapebas	15	viii	1984	Serra Norte	pojuca	2.9	3.2	3.1	male	Marcio Zanuto	MPEG-HYM11004948
195	Euglossa	(Euglossa)	amazonica	MPEG	Brasil		Pará	Parauapebas	15	viii	1984	Serra Norte	pojuca	3	3		male	Marcio Zanuto	MPEG-HYM11004947
196	Euglossa	(Euglossa)	amazonica	MPEG	Brasil		Pará	Parauapebas	15	viii	1984	Serra Norte	pojuca	3.1	3.1		male	Marcio Zanuto	MPEG-HYM11004946
197	Euglossa	(Euglossa)	amazonica	MPEG	Brasil		Pará	Parauapebas	21	x	1984	Serra Norte	Serraria	3.1	3.1		male		MPEG-HYM11002739
198	Euglossa	(Euglossa)	amazonica	MPEG	Brasil		Pará	Parauapebas	17	viii	1984	Serra Norte	Salobo	3.2	3.2		male	Marcio Zanuto	MPEG-HYM11005114
199	Euglossa	(Euglossa)	avicula	MPEG	Brasil	new	Pará	Parauapebas	15	viii	1984	Serra Norte	pojuca	3.3	3.3	3.4	male	Marcio Zanuto	MPEG-HYM11004942
200	Euglossa	(Euglossa)	avicula	MPEG	Brasil	new	Pará	Parauapebas	23	viii	1984	Serra Norte	pojuca	3.4	3.4		male	M.F. Torres	MPEG-HYM11005002
201	Euglossa	(Euglossa)	avicula	MPEG	Brasil	new	Pará	Parauapebas	23	viii	1984	Serra Norte	pojuca	3.4	3.4		male	Marcio Zanuto	MPEG-HYM11005033
202	Euglossa	(Euglossa)	avicula	MPEG	Brasil	new	Pará	Parauapebas	21	viii	1984	Serra Norte	Fofoca	3.4	3.4		male	M.F. Torres	MPEG-HYM11005191
203	Euglossa	(Euglossa)	avicula	MPEG	Brasil	new	Pará	Parauapebas	17	viii	1984	Serra Norte	Salobo	3.3	3.3		male	Marcio Zanuto	MPEG-HYM11005176
204	Euglossa	(Euglossa)	bidentata	MPEG	Brasil		Pará	Parauapebas	20	x	1984	Serra Norte	caldeirão	3.4	3.4	3.5	male	Marcio Zanuto	MPEG-HYM11002707
205	Euglossa	(Euglossa)	bidentata	MPEG	Brasil		Pará	Paragominas	4	xi	2011			3.5	3.5		male	M. Taniguchi	MPEG03008928
206	Euglossa	(Euglossa)	bidentata	MPEG	Brasil		Pará	Paragominas	4	xi	2011			3.4	3.4		male	M. Taniguchi	MPEG03008954
207	Euglossa	(Euglossa)	bidentata	MPEG	Brasil		Pará	Paragominas	4	xi	2011			3.7	3.7		male	M. Taniguchi	MPEG03008932
208	Euglossa	(Euglossa)	bidentata	MPEG	Brasil		Pará	Paragominas	4	xi	2011			3.4	3.5		male	M. Taniguchi	MPEG03008931
209	Euglossa	(Euglossa)	chlorina	MPEG	Brasil	new	Pará	Parauapebas	2015-12-01	ix	1985	Serra Norte	Manganês	3.2	3.2	3.2	male	F.F. Ramos	MPEG-HYM11002726
210	Euglossa	(Euglossa)	chlorina	MPEG	Brasil	new	Pará	Parauapebas	21	viii	1984	Serra Norte	fofoca	3.2	3.2		male	M.F. Torres	MPEG-HYM11005015
211	Euglossa	(Euglossa)	chlorina	MPEG	Brasil	new	Pará	Parauapebas	29	x	1984	Serra Norte	Estrada Fofoca	3.3	3.3		male	M.F. Torres	MPEG-HYM11002734
212	Euglossa	(Euglossa)	chlorina	MPEG	Brasil	new	Pará	Parauapebas	22	x	1984	Serra Norte	Manganês	3.2	3.2		male	R.B. Neto	MPEG-HYM111002733
213	Euglossa	(Euglossa)	chlorina	UFMG	Brasil	new	Pará	Canaã dos Carajás	8	ix	2010			3.2	3.2		male	R.C.C. Arantes	UGFMG-IHY 1306704
214	Euglossa	(Euglossa)	cognata	MPEG	Brasil		Pará	Parauapebas	21	x	1984	Serra Norte	Serraria	4.1	4.1	4	male		MPEG-HYM11002717
215	Euglossa	(Euglossa)	cognata	MPEG	Brasil		Pará	Parauapebas	20	x	1984	Serra Norte	Caldeirão	4	4		male	Marcio Zanuto	MPEG-HYM11002708
216	Euglossa	(Euglossa)	cognata	MPEG	Brasil		Pará	Parauapebas	21	x	1985	Serra Norte	Caldeirão	4	4		male	Marcio Zanuto	MPEG-HYM11002715
217	Euglossa	(Euglossa)	cognata	MPEG	Brasil		Pará	Parauapebas	20	ix	1985	Serra Norte	Serraria	4	4		male	W. França	MPEG-HYM11002669
218	Euglossa	(Euglossa)	cognata	MPEG	Brasil		Pará	Parauapebas	20	ix	1985	Serra Norte	Serraria	3.9	3.9		male	M.F. Torres	MPEG-HYM11002675
219	Euglossa	(Euglossa)	cordata	MPEG	Brasil		Pará	Parauapebas	13	viii	1984	Serra Norte	Estrada Manganês	3.3	3.3	3.4	male	Marcio Zanuto	MPEG_HYM11005554
220	Euglossa	(Euglossa)	cordata	MPEG	Brasil		Pará	Belém	29	vii	1999	MPEG		3.6	3.5		male	Fernando Souza
221	Euglossa	(Euglossa)	cordata	MPEG	Brasil		Maranhão	Bacabal	26	xi	1989	Fazenda Estiva		3.4	3.4		male	J. Silva Jr.	MPEG-HYM11133368
222	Euglossa	(Euglossa)	cordata	MPEG	Brasil		Pará	Belém	20	xii	2000			3.4	3.4		male	Fernando Souza	MPEG-HYM11133239
223	Euglossa	(Euglossa)	cordata	MPEG	Brasil		Pará	Belém		vii	1966	MPEG		3.5	3.5		male	P. Waldir	MPEG-HYM11133254
224	Euglossa	(Euglossa)	deceptrix	MPEG	Brasil	new	Pará	Parauapebas	23	viii	1984	Serra Norte	pojuca	3.4	3.4	3.3	male	W. França	MPEG-HYM11005248
225	Euglossa	(Euglossa)	deceptrix	MPEG	Brasil	new	Pará	Parauapebas	21	viii	1984	Serra Norte	Fofoca	3.5	3.5		male	M.F. Torres	MPEG-HYM11005571
226	Euglossa	(Euglossa)	deceptrix	MPEG	Brasil	new	Pará	Parauapebas	23	viii	1984	Serra Norte	pojuca	3.4	3.4		male	W. França	MPEG-HYM11005266
227	Euglossa	(Euglossa)	deceptrix	MPEG	Brasil	new	Pará	Parauapebas	21	viii	1984	Serra Norte	Estrada Fofoca	3.3	3.3		male	W. França	MPEG-HYM11005443
228	Euglossa	(Euglossa)	deceptrix	MPEG	Brasil	new	Pará	Parauapebas	20	viii	1984	Serra Norte	Estrada Fofoca	3.1	3.1		male	Marcio Zanuto	MPEG-HYM11005557
229	Euglossa	(Euglossa)	despecta	MPEG	Brasil	new	Pará	Parauapebas	10	viii	1984	Serra Norte	Manganês	3.3	3.3	3.3	male	M.F. Torres	MPEG-HYM11005021
230	Euglossa	(Euglossa)	despecta	MPEG	Brasil	new	Pará	Parauapebas	23	viii	1984	Serra Norte	pojuca	3.3	3.3		male	M.F. Torres	MPEG-HYM11005023
231	Euglossa	(Euglossa)	despecta	MPEG	Brasil	new	Pará	Parauapebas	23	viii	1984	Serra Norte	Fofoca	3.4	3.4		male	Marcio Zanuto	MPEG-HYM11005376
232	Euglossa	(Euglossa)	despecta	MPEG	Brasil	new	Pará	Altamira	15	xi	2005	Castelo de Sonhos		3.3	3.5		male	A.L. Nunes
233	Euglossa	(Euglossa)	despecta	MPEG	Brasil	new	Pará	Benevides	17	iv	2004	Neopólis		3.4	3.4		male	R.J. Moraes Jr.	MPEG-HYM11133150
234	Euglossa	(Euglossa)	gaianii	MPEG	Brasil		Pará	Parauapebas	20	x	1984	Serra Norte	caldeirão	3.4	3.4	3.4	male	Marcio Zanuto	MPEG-HYM1002735
235	Euglossa	(Euglossa)	gaianii	MPEG	Brasil		Pará	Parauapebas	20	viii	1984	Serra Norte	estrafa fofoca	3.3	3.3		male	Marcio Zanuto	MPEG-HYM11005010
236	Euglossa	(Euglossa)	gaianii	MPEG	Brasil		Pará	Parauapebas	19	ix	1985	Serra Norte	fofoca	3.5	3.5		male	M.F. Torres	MPEG-HYM11002736
237	Euglossa	(Euglossa)	gaianii	MPEG	Brasil		Pará	Belém	26	xii	2009	MPEG		3.5	3.5		male	S.S. Silva
238	Euglossa	(Euglossa)	gaianii	MPEG	Brasil		Pará	Oriximiná	24	v	2006	Monte Teófilo		3.3	3.3		male	Antonini, Y.
239	Euglossa	(Euglossa)	hemichlora	MPEG	Brasil	new	Pará	Ipixuna	11	vii	2011			3.2	3.6	3.3	male	M. Taniguchi	MPEG03009969
240	Euglossa	(Euglossa)	hemichlora	MPEG	Brasil	new	Pará	Ipixuna	11	vii	2011			3.3	3.5		male	M. Taniguchi	MPEG03009968
241	Euglossa	(Euglossa)	hemichlora	UFMG	Brasil	new	Pará	Canaã dos Carajás	28	iv	2010			3.4	3.4		male	R.B.Martines	UFMG IHY 1314866
242	Euglossa	(Euglossa)	hemichlora	UFMG	Brasil	new	Pará	Canaã dos Carajás	9	ix	2010			3.3	3.3		male	R.M.Carmo	UFMG IHY 1307203
243	Euglossa	(Euglossa)	hemichlora	UFMG	Brasil	new	Minas Gerais	Nova Lima	29	viii	2011			3.4	3.4		male	R.M.Carmo	UFMG IHY 1413943
244	Euglossa	(Euglossa)	iopyrrha	MPEG	Brasil		Pará	Parauapebas	20	x	1984	Serra Norte	caldeirão	3.5	3.5	3.7	male	Marcio Zanuto	MPEG-HYM11002712
245	Euglossa	(Euglossa)	iopyrrha	MPEG	Brasil		Pará	Parauapebas	20	x	1984	Serra Norte	caldeirão	3.5	3.5		male	Marcio Zanuto	MPEG-HYM11002709
246	Euglossa	(Euglossa)	iopyrrha	MPEG	Brasil	new	Amapá	Amapari	10	xi	1973	Tucano-2		3.8	3.8		male	F.F. Ramos	MPEG-HYM11132716
247	Euglossa	(Euglossa)	iopyrrha	UFMG	Brasil		Pará	Oriximiná	12	xii	2006			3.9	3.9		male	R.M.Carmo	11769-34794
248	Euglossa	(Euglossa)	iopyrrha	UFMG	Brasil		Pará	Marabá	10	ii	2011			3.7	3.7		male	G.A.Rosa	23017-67015
249	Euglossa	(Euglossa)	liopoda	MPEG	Brasil		Pará	Monte Dourado	12	v	2005			3.6	3.6	3.3	male		MPEG03012859
250	Euglossa	(Euglossa)	liopoda	MPEG	Brasil		Pará	Ipixuna	10	vii	2011			3.6	3.6		male	M. Taniguchi	MPEG03010000
251	Euglossa	(Euglossa)	liopoda	MPEG	Brasil		Pará	Parauapebas	21	viii	1984	Serra Norte	Fofoca	3.1	3.1		male	M.F. Torres	MPEG-HYM11005570
252	Euglossa	(Euglossa)	liopoda	MPEG	Brasil		Pará	Parauapebas	23	viii	1984	Serra Norte	Fofoca	3	3		male	Marcio Zanuto	MPEG-HYM11005564
253	Euglossa	(Euglossa)	liopoda	MPEG	Brasil		Pará	Curionópolis	18	iii	2015	Serra Leste		3.3	3.3		male	E.N.L.Siqueira	MPEG03031841
254	Euglossa	(Euglossa)	magnipes	UFMG	Brasil		Pará	Parauapebas	2	ii	2010	Serra Norte		3.2	3.2	3.3	male	M.O. Vespúcio	UFMG-IHY 1304284
255	Euglossa	(Euglossa)	magnipes	UFMG	Brasil		Pará	Parauapebas	2	ii	2010	Serra Norte		3.4	3.4		male	R.C.C. Arantes	UFMG-IHY 1304026
256	Euglossa	(Euglossa)	magnipes	UFMG	Brasil		Pará	Canaã dos Carajás	31	i	2010			3.2	3.2		male	R.C.C. Arantes	UFMG-IHY 1303899
257	Euglossa	(Euglossa)	magnipes	UFMG	Brasil		Pará	Canaã dos Carajás	30	i	2010			3.3	3.3		male	R.C.C. Arantes	UFMG-IHY 1303895
258	Euglossa	(Euglossa)	magnipes	UFMG	Brasil		Pará	Marabá	1	iv	2010			3.2	3.2		male	A. Sousa & M. Sousa	58923
259	Euglossa	(Euglossa)	mixta	UFMG	Brasil		Pará	Canaã dos Carajás	9	ix	2010			3.7	3.7	3.5	male	R.B. Martines	UFMG IHY 1306989
260	Euglossa	(Euglossa)	mixta	UFMG	Brasil		Pará	Canaã dos Carajás	9	ix	2010			3.5	3.5		male	R.B. Martines	UFMG IHY 1306988
261	Euglossa	(Euglossa)	mixta	UFMG	Brasil		Pará	Canaã dos Carajás	9	ix	2010			3.1	3.1		male	R.C.C. Arantes	UFMG IHY 1306748
262	Euglossa	(Euglossa)	mixta	UFMG	Brasil		Pará	Parauapebas	2	ii	2010	Serra Norte		3.5	3.5		male	F.A. Silveira	UFMG IHY 1304395
263	Euglossa	(Euglossa)	mixta	UFMG	Brasil		Pará	Parauapebas	3	ii	2011	Serra Norte		3.6	3.6		male	R.B. Martines	UFMG IHY 1303734
264	Euglossa	(Euglossa)	modestior	MPEG	Brasil		Pará	Parauapebas	15	viii	1984	Serra Norte	pojuca	3.3	3.3	3.3	male	Marcio Zanuto	MPEG-HYM11004983
265	Euglossa	(Euglossa)	modestior	MPEG	Brasil		Pará	Parauapebas	15	viii	1984	Serra Norte	pojuca	3.5	3.5		male	Marcio Zanuto	MPEG-HYM11004968
266	Euglossa	(Euglossa)	modestior	MPEG	Brasil		Pará	Parauapebas	24	viii	1984	Serra Norte	Estrada Fofoca	3.2	3.2		male	M.F.Torres	MPEG-HYM11005234
267	Euglossa	(Euglossa)	modestior	MPEG	Brasil		Pará	Parauapebas	23	viii	1984	Serra Norte	pojuca	3.2	3.2		male	W. França	MPEG-HYM11005572
268	Euglossa	(Euglossa)	modestior	MPEG	Brasil		Pará	Parauapebas	20	viii	1984	Serra Norte	Estrada Fofoca	3.3	3.3		male	Marcio Zanuto	MPEG-HYM11005569
269	Euglossa	(Euglossa)	mourei	MPEG	Brasil	new	Pará	Parauapebas	21	x	1984	Serra Norte	Serraria	3.3	3.4	3.3	male		MPEG-HYM11002740
270	Euglossa	(Euglossa)	mourei	MPEG	Brasil	new	Pará	Parauapebas	20	viii	1984	Serra Norte	Fofoca	3.3	3.3		male	W. França	MPEG-HYM11005418
271	Euglossa	(Euglossa)	mourei	MPEG	Brasil	new	Pará	Parauapebas	20	viii	1984	Serra Norte	Estrada Fofoca	3.3	3.3		male	Marcio Zanuto	MPEG-HYM11005559
272	Euglossa	(Euglossa)	mourei	MPEG	Brasil	new	Rondônia	Ouro Preto do Oeste	13	xi	1984			3.3	3.4		male		MPEG-HYM11133320
273	Euglossa	(Euglossa)	mourei	MPEG	Brasil	new	Pará	Oriximiná	22	v	2006			3.3	3.3		male	Lanza, R.A.
274	Euglossa	(Euglossa)	pleosticta	MPEG	Brasil	new	Pará	Curionópolis	21	iii	2015	Serra Leste		3.3	3.3	3.3	male	E.N.L.Siqueira	MPEG03031886
275	Euglossa	(Euglossa)	securigera	MPEG	Brasil	new	Pará	Curionópolis	5	ix	2014	Serra Leste		3.4	3.4	3.4	male	B.D.G.Fontanela	MPEG03031839
276	Euglossa	(Euglossa)	securigera	MPEG	Brasil	new	Pará	Curionópolis	5	ix	2014	Serra Leste		3.3	3.3		male	B.D.G.Fontanela	MPEG03031840
277	Euglossa	(Euglossa)	securigera	MPEG	Brasil	new	Pará	Curionópolis	10	ix	2014	Serra Leste		3.3	3.3		male	B.D.G.Fontanela	MPEG03031838
278	Euglossa	(Euglossa)	securigera	UFMG	Brasil	new	Pará	Canaã dos Carajás	27	iv	2010			3.6	3.6		male	R.C. Arantes	UFMG-IHY 1314166
279	Euglossa	(Euglossa)	townsendi	MPEG	Brasil		Pará	Curionópolis	23	iii	2015	Serra Leste		3.1	3.1	3.1	male	E.N.L. Siqueira	MPEG03031882
280	Euglossa	(Euglossa)	townsendi	MPEG	Brasil		Pará	Curionópolis	18	iii	2015	Serra Leste		3.3	3.3		male	E.N.L. Siqueira	MPEG03031883
281	Euglossa	(Euglossa)	townsendi	MPEG	Brasil		Pará	Curionópolis	16	iii	2015	Serra Leste		3.1	3.1		male	E.N.L. Siqueira	MPEG03031884
282	Euglossa	(Euglossa)	townsendi	MPEG	Brasil		Pará	Curionópolis	16	iii	2015	Serra Leste		3	3		male	E.N.L. Siqueira	MPEG03031885
283	Euglossa	(Euglossella)	decorata	MPEG	Brasil		Pará	Belém	6	ii	1978	Mocambo		3.4	3.4	3.3	male	C. Moreira	MPEG-HYM11132823
284	Euglossa	(Euglossella)	decorata	MPEG	Brasil		Pará	Belém	30	i	1979	Utinga		3.3	3.3		male	F.F. Ramos	MPEG-HYM11132817
285	Euglossa	(Euglossella)	decorata	MPEG	Brasil		Pará	Belém	10	vii	1983	MPEG		3.2	3.2		male	I.S. Gorayeb	MPEG-HYM11132821
286	Euglossa	(Euglossella)	decorata	MPEG	Brasil		Pará	Parauapebas	6	ix	1985	Serra Norte	Manganês	3.3	3.3		female	F.F. Ramos	MPEG-HYM11002729
287	Euglossa	(Euglossella)	decorata	MPEG	Brasil		Pará	Parauapebas	22	x	1984	Serra Norte	Manganês	3.3	3.3		female	T. Pimentel	MPEG-HYM11002757
288	Euglossa	(Glossura)	allosticta	MPEG	Brasil	new	Pará	Curionópolis	2	ix	2014	Serra Leste		3.3	3.3	3.1	male	B.D.G. Fontanela	MPEG03031859
289	Euglossa	(Glossura)	allosticta	MPEG	Brasil	new	Pará	Curionópolis	2	ix	2014	Serra Leste		3	3.5		male	B.D.G. Fontanela	MPEG03031860
290	Euglossa	(Glossura)	allosticta	MPEG	Brasil	new	Pará	Curionópolis	3	ix	2014	Serra Leste		3	3.4		male	B.D.G. Fontanela	MPEG03031861
291	Euglossa	(Glossura)	allosticta	MPEG	Brasil	new	Pará	Curionópolis	3	ix	2014	Serra Leste		2.9	3.2		male	B.D.G. Fontanela	MPEG03031862
292	Euglossa	(Glossura)	allosticta	MPEG	Brasil	new	Pará	Curionópolis	5	ix	2014	Serra Leste		3.5	3.5		male	B.D.G. Fontanela	MPEG03031863
293	Euglossa	(Glossura)	bazinga	MPEG	Brasil		Pará	Curionópolis	3	ix	2014	Serra Leste		3.5	3.5	3.5	male	B.D.G. Fontanela	MPEG03031832
294	Euglossa	(Glossura)	bazinga	MPEG	Brasil		Pará	Curionópolis	3	ix	2014	Serra Leste		3.4	3.4		male	B.D.G. Fontanela	MPEG03031831
295	Euglossa	(Glossura)	bazinga	MPEG	Brasil		Pará	Curionópolis	7	ix	2014	Serra Leste		3.5	3.5		male	B.D.G. Fontanela	MPEG03031830
296	Euglossa	(Glossura)	bazinga	UFMG	Brasil		Mato Grosso	Pontes e Lacerda	9	i	2015			3.5	3.5		male	R.B.Martines	UFMG IHY 1500221
297	Euglossa	(Glossura)	chalybeata	MPEG	Brasil		Pará	Parauapebas	21	x	1984	Serra Norte	Serraria	3.5	3.5	3.6	male		MPEG-HYM11002763
298	Euglossa	(Glossura)	chalybeata	MPEG	Brasil		Pará	Parauapebas	20	x	1984	Serra Norte	Caldeirão	3.3	3.7		male	Marcio Zanuto	MPEG-HYM11002770
299	Euglossa	(Glossura)	chalybeata	MPEG	Brasil		Pará	Parauapebas	22	x	1984	Serra Norte	Manganês	3.7	3.7		male	R.B. Neto	MPEG-HYM11002785
300	Euglossa	(Glossura)	chalybeata	MPEG	Brasil		Pará	Parauapebas	20	x	1984	Serra Norte	Manganês	3.6	3.6		male	Marcio Zanuto	MPEG-HYM11002769
301	Euglossa	(Glossura)	chalybeata	MPEG	Brasil		Pará	Belém	15	iii	1977			3.7	3.7		male	P. Waldir	MPEG-HYM11132878
302	Euglossa	(Glossura)	ignita	MPEG	Brasil		Pará	Parauapebas	20	viii	1984	Serra Norte	Estrada Fofoca	3.6	3.6	3.6	male	Marcio Zanuto	MPEG-HYM11004848
303	Euglossa	(Glossura)	ignita	MPEG	Brasil		Pará	Parauapebas	20	viii	1984	Serra Norte	Estrada Fofoca	3.6	3.6		male	Marcio Zanuto	MPEG-HYM110048436
304	Euglossa	(Glossura)	ignita	MPEG	Brasil		Pará	Parauapebas	20	viii	1984	Serra Norte	Estrada Fofoca	3.5	3.5		male	Marcio Zanuto	MPEG-HYM11004847
305	Euglossa	(Glossura)	ignita	MPEG	Brasil		Pará	Parauapebas	23	viii	1984	Serra Norte	Estrada Fofoca	3.6	3.6		male	Marcio Zanuto	MPEG-HYM110048442
306	Euglossa	(Glossura)	ignita	MPEG	Brasil		Pará	Belém	9	vii	2004	MPEG		3.5	3.5		male	R.J. Moraes Jr.	MPEG-HYM11133120
307	Euglossa	(Glossura)	imperialis	MPEG	Brasil		Pará	Curionópolis	24	iii	2015	Serra Leste		3.8	3.8	3.7	male	E.N.L. Siqueira	MPEG03031835
308	Euglossa	(Glossura)	imperialis	MPEG	Brasil		Pará	Curionópolis	24	iii	2015	Serra Leste		3.7	3.7		male	E.N.L. Siqueira	MPEG03031836
309	Euglossa	(Glossura)	imperialis	UFMG	Brasil		Pará	Canaã dos Carajás	1	III	2012			3.9	3.9		male	R.B.Martines	UFMG IHY 1311542
310	Euglossa	(Glossura)	imperialis	UFMG	Brasil		Pará	Canaã dos Carajás	1	III	2012			4	4		male	R.B.Martines	UFMG IHY 1311569
311	Euglossa	(Glossura)	imperialis	UFMG	Brasil		Pará	Canaã dos Carajás	1	III	2012			3.3	3.8		male	R.B.Martines	UFMG IHY 1311554
312	Euglossa	(Glossura)	occidentalis	MPEG	Brasil	new	Pará	Curionópolis	3	ix	2014	Serra Leste		3.8	3.8	3.7	male	B.D.G.Fontanela	MPEG03031833
313	Euglossa	(Glossura)	occidentalis	UFMG	Brasil	new	Pará	Marabá	31	v	2011			3.7	3.7		male	H. Costa & A. Nascimento	67295
314	Euglossa	(Glossura)	orellana	MPEG	Brasil		Pará	Parauapebas	25	viii	1984	Serra Norte	Estrada Manganês	3.9	3.9	3.7	male	Marcio Zanuto	MPEG-HYM11004844
315	Euglossa	(Glossura)	orellana	MPEG	Brasil		Pará	Parauapebas	26	viii	1985	Serra Norte	Estrada Manganês	3.7	3.7		male	Marcio Zanuto	MPEG-HYM11004843
316	Euglossa	(Glossura)	orellana	MPEG	Brasil		Pará	Belém	14	iii	1977			3.7	3.7		male	C. Fonseca	MPEG-HYM11132890
317	Euglossa	(Glossura)	orellana	MPEG	Brasil		Pará	Curionópolis	3	ix	2014	serra leste		3.5	3.5		male	B.D.G.Fontanela	MPEG03031888
318	Euglossa	(Glossura)	orellana	MPEG	Brasil		Pará	Belém	13	xii	1977			3.5	3.5		male	W.França	MPEG-HYM1113317
319	Euglossa	(Glossura)	piliventris	UFMG	Brasil		Pará	Marabá	7	viii	2010			4.3	4.3	4.3	male	H.S.Costa	22729-66354
320	Euglossa	(Glossura)	piliventris	UFMG	Brasil		Pará	Marabá	7	viii	2010			4.2	4.2		male	H.S.Costa	2275-66347
321	Euglossa	(Glossura)	piliventris	UFMG	Brasil		Pará	Marabá	2	viii	2010			4.4	4.4		male	A.L.Nascimento	22390-65806
322	Euglossa	(Glossura)	piliventris	UFMG	Brasil		Pará	Marabá	5	viii	2010			4.3	4.3		male	G.S.Pinto	22737-66363
323	Euglossa	(Glossura)	piliventris	UFMG	Brasil		Pará	Marabá	2	viii	2010			4.2	4.2		male	A.L.Nascimento	22388-65804
324	Euglossa	(Glossurella)	prasina	MPEG	Brasil	new	Pará	Curionópolis	3	ix	2014	Serra Leste		3.1	3.1	3	male	B.D.G.Fontanela	MPEG03031887
325	Euglossa	(Glossuropoda)	intersecta	MPEG	Brasil		Pará	Curionópolis	7	ix	2014	Serra Leste		4.8	4.8	4.7	male	B.D.G.Fontanela	MPEG03031876
326	Euglossa	(Glossuropoda)	intersecta	MPEG	Brasil		Pará	Curionópolis	7	ix	2014	Serra Leste		4.8	4.8		male	B.D.G.Fontanela	MPEG03031877
327	Euglossa	(Glossuropoda)	intersecta	MPEG	Brasil		Pará	Parauapebas	29	x	1984	Serra Norte		4.9	4.9		male	M. F. Torres	MPEG-HYM11002685
328	Euglossa	(Glossuropoda)	intersecta	MPEG	Brasil		Pará	Parauapebas	1	ii	1985	Serra Norte		4.2	4.4		male	Marcio Zanuto	MPEG-HYM11002686
329	Euglossa	(Glossuropoda)	intersecta	MPEG	Brasil		Pará	Parauapebas	21	x	1984	Serra Norte		4.8	4.8		male		MPEG-HYM11002687
330	Eulaema	(Apeulaema)	cingulata	MPEG	Brasil		Pará	Parauapebas	20	x	1984	Serra Norte	caldeirão	6.4	6.4	6.4	male	Marcio Zanuto	MPEG-HYM11133516
331	Eulaema	(Apeulaema)	cingulata	MPEG	Brasil		Pará	Belém	12	i	1978	Mocambo		6.3	6.3		female	M.F.Torres	MPEG-HYM11133473
332	Eulaema	(Apeulaema)	cingulata	MPEG	Brasil		Pará	Belém	20	xii	1978	MPEG		6.5	6.5		female	P.Mauricio	MPEG-HYM11133464
333	Eulaema	(Apeulaema)	cingulata	MPEG	Brasil		Pará	Benevides	1	iv	1983			6.7	6.7		female	M.T. Ferreira	MPEG-HYM11133470
334	Eulaema	(Apeulaema)	cingulata	MPEG	Brasil		Pará	Benevides	4	vi	1964			6	6		female	W.França	MPEG-HYM11133468
335	Eulaema	(Apeulaema)	mocsaryi	MPEG	Brasil		Pará	Parauapebas	29	vi	1985	Serra Norte	Serraria	5.7	5.7	5.9	male	H.Andrade	MPEG-HYM11133624
336	Eulaema	(Apeulaema)	mocsaryi	MPEG	Brasil		Pará	Parauapebas	18	vii	1983	Serra Norte	pojuca	5.3	5.3		male	R.B.Neto	MPEG-HYM11002332
337	Eulaema	(Apeulaema)	mocsaryi	MPEG	Brasil		Amazonas	Manaus		iii	1977	Reserva Ducke		6.2	6.2		male	W.L.Overal	MPEG-HYM11133613
338	Eulaema	(Apeulaema)	mocsaryi	MPEG	Brasil		Amapá	Amapari	10	xi	1993	Tucano-2		6.1	6.1		male	W.França	MPEG-HYM11133623
339	Eulaema	(Apeulaema)	mocsaryi	UFMG	Brasil		Pará	Parauapebas	i	v	2010			6.4	6.4		male	M.O.Vespúcio	UFMG IHY 1314752
340	Eulaema	(Apeulaema)	nigrita	MPEG	Brasil		Pará	Parauapebas	20	viii	1984	Serra Norte	Estrada fofoca	5	5	5.1	male	Marcio Zanuto	MPEG-HYM11002456
341	Eulaema	(Apeulaema)	nigrita	MPEG	Brasil		Pará	Parauapebas	20	viii	1984	Serra Norte	Estrada fofoca	4.9	4.9		male	Marcio Zanuto	MPEG-HYM11002455
342	Eulaema	(Apeulaema)	nigrita	MPEG	Brasil		Pará	Parauapebas	20	viii	1984	Serra Norte	Estrada fofoca	5	5		male	Marcio Zanuto	MPEG-HYM11002454
343	Eulaema	(Apeulaema)	nigrita	MPEG	Brasil		Pará	Parauapebas	21	viii	1984	Serra Norte	Estrada fofoca	5.3	5.3		male	Marcio Zanuto	MPEG-HYM11002403
344	Eulaema	(Apeulaema)	nigrita	MPEG	Brasil		Pará	Parauapebas	21	viii	1984	Serra Norte	Estrada fofoca	5.4	5.4		male	Marcio Zanuto	MPEG-HYM11002404
345	Eulaema	(Apeulaema)	pseudocingulata	UFMG	Brasil		Pará	Água Azul do Norte	22	viii	2015			6.4	6.4	5.9	male	A. Cordeiro	UFMG-IHY 1524320
346	Eulaema	(Apeulaema)	pseudocingulata	UFMG	Brasil		Pará	Água Azul do Norte	19	viii	2015			6.4	6.4		male	A. Cordeiro	UFMG-IHY 1524104
347	Eulaema	(Apeulaema)	pseudocingulata	UFMG	Brasil		Pará	Canaã dos Carajás	1	ii	2010	Serra Sul		5.2	5.2		male	R. B. Martines	UFMG-IHY 1303714
348	Eulaema	(Apeulaema)	pseudocingulata	UFMG	Brasil		Pará	Canaã dos Carajás	30	i	2010	Serra Sul		5.5	5.5		male	M. O. Vespúcio	UFMG-IHY 1304135
349	Eulaema	(Apeulaema)	pseudocingulata	UFMG	Brasil		Pará	Canaã dos Carajás	30	i	2010	Serra Sul		5.8	5.8		male	M. O. Vespúcio	UFMG-IHY 1304136
350	Eulaema	(Eulaema)	bombiformis	MPEG	Brasil		Pará	Melgaço	26	xi	2006	Caxiuanã		6.7	6.7	6.9	male	Medeiros HF	MPEG-HYM11133723
351	Eulaema	(Eulaema)	bombiformis	MPEG	Brasil		Pará	Parauapebas	31	iii	1986	Serra Norte	N1-canga	6.8	6.8		male	R.B.Neto	MPEG-HYM11133744
352	Eulaema	(Eulaema)	bombiformis	MPEG	Brasil		Pará	Parauapebas	14	ix	1985	Serra Norte	Fofoca	6.8	6.8		male	M.F.Torres	MPEG-HYM11133741
353	Eulaema	(Eulaema)	bombiformis	MPEG	Brasil		Pará	Parauapebas	18	vi	1985	Serra Norte	N4	7	7		male	J.Dias	MPEG-HYM11133751
354	Eulaema	(Eulaema)	bombiformis	MPEG	Brasil		Pará	Belém	26	xii	1979	Mocambo		7.3	7.3		male	P.Mauricio	MPEG-HYM11133735
355	Exaerete		frontalis	MPEG	Brasil		Pará	Itaituba	17	xi	1978	Parque Nacional Amazonia		6.5	6.5	6.1	male	WL Overal
356	Exaerete		frontalis	MPEG	Brasil		Pará	Parauapebas	17	viii	1984	Serra Norte	Salobo	6	6		male	Marcio Zanuto	MPEG-HYM11004898
357	Exaerete		frontalis	MPEG	Brasil		Pará	Parauapebas	17	x	1984	Serra Norte	Manganês	6	6		male	MF Torres	MPEG-HYM11002700
358	Exaerete		frontalis	MPEG	Brasil		Pará	Parauapebas	24	viii	1984	Serra Norte	Fofoca	6	6		male	Marcio Zanuto	MPEG-HYM11004896
359	Exaerete		frontalis	MPEG	Brasil		Pará	Parauapebas	21	x	1984	Serra Norte	Serraria	6.1	6.1		male		MPEG-HYM11002703
360	Exaerete		smaragdina	MPEG	Brasil		Pará	Parauapebas	24	viii	1984	Serra Norte	Fofoca	4.6	4.6	4.6	male	Marcio Zanuto	MPEG-HYM11002698
361	Exaerete		smaragdina	MPEG	Brasil		Pará	Parauapebas	20	viii	1984	Serra Norte	Estrada Fofoca	4.5	4.5		male	Marcio Zanuto	MPEG-HYM11002697
362	Exaerete		smaragdina	MPEG	Brasil		Pará	Belém	17	iv	1989	Cidade Nova IV		4.4	4.4		male	Yukari Okada	MPEG-HYM11133997
363	Exaerete		smaragdina	MPEG	Brasil		Pará	Benevides	3	iv	2004	Neopólis		4.6	4.6		male	RJ Moraes Jr	MPEG-HYM11134014
364	Exaerete		smaragdina	MPEG	Brasil		Pará	Belém	23	vi	2012			5	5		male	M. Taniguchi	MPEG03008516
365	Exomalopsis	(Diomalopsis)	bicellulares	UFMG	Brasil	new	Minas Gerais	Nova Lima	25	viii	2011	Ponto de fauna 05		1.6	1.6	1.6	female	R.B.Martines	UFMG IHY 1413517
366	Exomalopsis	(Diomalopsis)	bicellulares	UFMG	Brasil	new	Minas Gerais	Catas Altas	16	iii	2013	RPPN Serra do Caraça		1.6	1.6		female	R.R.Ferrari	UFMG IHY 1521277
367	Exomalopsis	(Diomalopsis)	bicellulares	UFMG	Brasil	new	Rio de Janeiro	Duas Barras	20	iii	2011	monitoramento fauna furnas RJ		1.6	1.6		female	T.M.S.Mesquita	20920-59932
368	Exomalopsis	(Diomalopsis)	bicellulares	UFMG	Brasil		Paraná	Guarapuava	3	ix	2012			1.6	1.6		female	Diniz, MER	UFMG IHY 1530319
369	Exomalopsis	(Diomalopsis)	bicellulares	UFMG	Brasil		Paraná	Guarapuava	13	ix	2012			1.6	1.6		female	Diniz, MER	UFMG IHY 1530320
370	Exomalopsis	(Eomalopsis)	subtilis	UFMG	Brasil	new	Minas Gerais	Belo Horizonte	26	ix	1996	mus hist nat		1.7	1.7	1.8	female	R.M.Carmo	0556-1345
371	Exomalopsis	(Eomalopsis)	subtilis	UFMG	Brasil	new	Minas Gerais	Belo Horizonte	30	vii	1996	estação ecologica		1.8	1.8		female	R.M.Carmo	0412-1051
372	Exomalopsis	(Eomalopsis)	subtilis	UFMG	Brasil	new	Minas Gerais	Belo Horizonte	7	vi	1997	mus hist nat		2	2		female	R.M.Carmo	1372-3492
373	Exomalopsis	(Eomalopsis)	subtilis	UFMG	Brasil	new	Minas Gerais	Belo Horizonte	30	vii	1996	mus hist nat		1.7	1.7		female	R.M.Carmo	0404-1036
374	Exomalopsis	(Eomalopsis)	subtilis	UFMG	Brasil	new	Minas Gerais	Belo Horizonte	11	vii	1996	mus hist nat		1.9	1.9		female	R.M.Carmo	0371-0975
375	Exomalopsis	(Exomalopsis)	analis	MPEG	Brasil		Pará	Melgaço	23	iii	1998	Caxiuanã		1.5	1.5	1.7	female	O Silveira, J Pena	MPEG-HYM11131462
376	Exomalopsis	(Exomalopsis)	analis	MPEG	Brasil		Pará	Melgaço	25	iii	1998	Caxiuanã		1.7	1.7		female	O Silveira, J Pena	MPEG-HYM11131467
377	Exomalopsis	(Exomalopsis)	analis	MPEG	Brasil		Pará	Parauapebas	19	vi	1985	Serra Norte	3 alfa	1.9	1.9		female	MF Torres	MPG-HYM11004385
378	Exomalopsis	(Exomalopsis)	analis	UFMG	Brasil		Minas Gerais	Nova Lima	18	xi	2004	Serra do Rola Moça Jardim Canadá		1.6	1.6		female	N.G.Fonseca	11478-34094
379	Exomalopsis	(Exomalopsis)	analis	UFMG	Brasil		Pará	Canaã dos Carajás	15	ii	2015			1.8	1.8		female	A.Cordeiro	UFMG IHY 1500984
380	Exomalopsis	(Exomalopsis)	auropilosa	UFMG	Brasil		Pará	Canaã dos Carajás	26	xi	2012			1.7	1.7	1.6	female	M.O.Vespúcio	UFMG IHY 1302224
381	Exomalopsis	(Exomalopsis)	auropilosa	UFMG	Brasil		Pará	Canaã dos Carajás	26	xi	2012			1.7	1.7		female	M.O.Vespúcio	UFMG IHY 1302241
382	Exomalopsis	(Exomalopsis)	auropilosa	UFMG	Brasil		Pará	Canaã dos Carajás	22	xi	2012			1.6	1.6		female	R.M.Carms	UFMG IHY 1302280
383	Exomalopsis	(Exomalopsis)	auropilosa	UFMG	Brasil		Minas Gerais	Nova Lima	18	xi	2004			1.6	1.6		female	N.G.Fonseca	33982
384	Exomalopsis	(Exomalopsis)	auropilosa	UFMG	Brasil		Minas Gerais	Nova Lima	18	xi	2004			1.6	1.6		female	N.G.Fonseca	33984
385	Exomalopsis		collaris	UFMG	Brasil		Minas Gerais	Nova Lima	27	v	2000	cachoeira de macacos		2.2	2.2	2.2	female	V.Madsen	9305-27704
386	Exomalopsis		collaris	UFMG	Brasil		Minas Gerais	Belo Horizonte	15	x	1998	copasa/barreiro		2.3	2.3		female	G.Sousa	3192-16926
387	Exomalopsis		collaris	UFMG	Brasil		Minas Gerais	Belo Horizonte	1	xii	1995	estação ecologica		2.2	2.2		female	F.A.Silveira	0042-0146
388	Exomalopsis		collaris	UFMG	Brasil		Minas Gerais	Sabará	10	xi	1996	Zona metalurgica		2.2	2.2		female	F.A.Silveira	0675-1567
389	Exomalopsis		collaris	UFMG	Brasil		Minas Gerais	Sabará	7	iv	1996	Zona metalurgica		2.1	2.1		female	F.A.Silveira	0219-0334
390	Exomalopsis		fulvofasciata	UFMG	Brasil		Minas Gerais	Paraopeba	4	v	1999	Faz. Itapoã		2.4	2.4	2.4	female	V.Silva	3606-10503
391	Exomalopsis		fulvofasciata	UFMG	Brasil		Minas Gerais	Belo Horizonte	29	ix	1996	Zona Metalurgica		2.4	2.4		female	F.A.Silveira	0500-1234
392	Exomalopsis		fulvofasciata	UFMG	Brasil		Minas Gerais	Paraopeba	3	vii	1997			2.4	2.4		female	F.A.Silveira	358/908
393	Exomalopsis		fulvofasciata	UFMG	Brasil		Minas Gerais	Felixlândia	19	v	1999	Faz. Santa Cr		2.4	2.4		female	A.A.Azevedo	3632-10564
394	Exomalopsis		fulvofasciata	UFMG	Brasil		Minas Gerais	Felixlândia	14	iv	1999	Faz. Santa Cr		2.4	2.4		female	A.A.Azevedo	3398-10004
395	Exomalopsis		lissotera	UFMG	Brasil	new	Pará	Canaã dos Carajás	15	xii	2015			2.3	2.3	2.1	female	A.Cordeiro	UFMG IHY 1500959
396	Exomalopsis		lissotera	UFMG	Brasil	new	Pará	Canaã dos Carajás	14	ii	2015			2.2	2.2		female	R.B.Martines & A.Cordeiro	UFMG-IHY 1500861
397	Exomalopsis		lissotera	UFMG	Brasil	new	Pará	Água Azul do Norte	4	iv	2015			1.7	1.7		male	R.B.Martines & A.Cordeiro	UFMG-IHY 1516341
398	Exomalopsis		tomentosa	UFMG	Brasil		Minas Gerais	Nova Lima	11	ii	1999	copasa/mutuca		2.4	2.4	2.3	female	M.Pompeu	4365-12337
399	Exomalopsis		tomentosa	UFMG	Brasil		Minas Gerais	São Gonçalo do Rio Abaixo	23	ix	2003	EPDA de Peti		2.1	2.1		female	N.G.Fonseca	9769-28873
400	Exomalopsis		tomentosa	UFMG	Brasil		Minas Gerais	Belo Horizonte	1	xii	1995	zona metalurgica		2.3	2.3		female	F.A.Silveira	0042-0150
401	Exomalopsis		tomentosa	UFMG	Brasil		Minas Gerais	Sabará	10	iv	2012	Bairro Villa Real		2.4	2.4		female	F.A.Silveira	UFMG IHY 1309577
402	Exomalopsis		tomentosa	UFMG	Brasil		Minas Gerais	São Gonçalo do Rio Abaixo	14	vi	2003	EPDA de Peti		2.5	2.5		female	N.G.Fonseca	9704-28698
403	Florilegus	(Euflorilegus)	festivus	UFMG	Brasil		Pará	Canaã dos Carajás	26	xi	2012	Vila Feitosa		2.7	2.7	2.8	male	R. B. Martines	UFMG-IHY 1302086
404	Florilegus	(Euflorilegus)	festivus	UFMG	Brasil		Mato Grosso do Sul	Corumbá	19	x	2011			3	3		female	R. M. Carmo	73296
405	Florilegus	(Euflorilegus)	festivus	UFMG	Brasil		Amazonas	Iranduba	30	i	2015	Ramal de Pedreira		3	3		female	F.A. Siqueira	UFMG-IHY 1500485
406	Florilegus	(Euflorilegus)	festivus	UFMG	Brasil	new	Mato Grosso	Rondonópolis	23	iv	2005	Campus UNIR		2.7	2.7		male		UFMG-IHY 1522609
407	Florilegus	(Euflorilegus)	festivus	UFMG	Brasil	new	Roraima	Boa Vista	16	vii	2010	Bairro Monte Cristo		2.6	2.6		male	A.C.O. Araújo	UFMG-IHY 1500504
408	Frieseomelitta		flavicornis	MPEG	Brasil		Pará	Parauapebas	28	xi	1983	Serra Norte	Fofoca	1.2	1.4	1.2	female	IS Gorayeb	MPEG-HYM11003553
409	Frieseomelitta		flavicornis	MPEG	Brasil		Pará	São Caetano de Odivelas	19	xi	1982			1.2	1.3		female	P Tadeu
410	Frieseomelitta		flavicornis	MPEG	Brasil		Amapá	Serra do Navio		iv	1977			1.2	1.2		female	WL Overal
411	Frieseomelitta		flavicornis	MPEG	Brasil		Pará		19	vi	1904	Oiapock		1.2	1.2		female	A.Ducke
412	Frieseomelitta		flavicornis	MPEG	Brasil		Amapá		19	xi	1981			1.3	1.3		female	IS Gorayeb
413	Frieseomelitta		longipes	MPEG	Brasil		Pará	Parauapebas	28	i	1985	Serra Norte	Serraria	1.4	1.4	1.3	female	W França	MPEG-HYM11003202
414	Frieseomelitta		longipes	MPEG	Brasil		Pará	Benevides	21	x	1982			1.3	1.3		female	MF Torres
415	Frieseomelitta		longipes	MPEG	Brasil		Pará	Óbidos	16	vii	1902			1.3	1.3		female	A.Ducke
416	Frieseomelitta		longipes	MPEG	Brasil		Pará	Parauapebas	5	ix	1983	Serra Norte	Campo Rupestre	1.3	1.3		female	CN Arcanjo, MF Torres	MPEG-HYM11003926
417	Frieseomelitta		longipes	MPEG	Brasil		Pará	Belterra	6	i	2000			1.4	1.4		female	CG Venturieri
418	Frieseomelitta		portoi	MPEG	Brasil		Pará	Parauapebas	27	i	1984	Serra Norte	pojuca	0.9	0.9	1	female	Jarbas	MPEG-HYM11003533
419	Frieseomelitta		portoi	MPEG	Brasil		Maranhão	Açailandia	29	ix	1978			1	1		female	P Celso
420	Frieseomelitta		portoi	MPEG	Brasil		Pará	Itaituba	18	viii	1902	Rio Tapajós		1	1		female	A.Ducke
421	Frieseomelitta		portoi	MPEG	Peru			Iquitos	5	viii	1906	Peru Amazonico		1	1		female	A.Ducke
422	Frieseomelitta		portoi	MPEG	Brasil		Maranhão	São Luis	10	ix	1903			1	1		female	A.Ducke
423	Frieseomelitta		silvestrii	UFMG	Brasil		Mato Grosso	Cuiabá	7	xi	2012			1.1	1.1	1	female		UFMG IHY 1303237
424	Frieseomelitta		silvestrii	UFMG	Brasil		Mato Grosso	Mirassol D'Oeste	22	viii	2002			1	1		female	Amorim & Troy	8289-25299
425	Frieseomelitta		silvestrii	UFMG	Brasil	new	Pará	Canaã dos Carajás	28	iv	2010			1	1		female	R.C.C,Arantes	UFMG IHY 1314189
426	Geotrigona		mombuca	MPEG	Brasil		Pará	Paragominas	14	xi	1979			1.6	1.6	1.6	female	WL Overal
427	Geotrigona		mombuca	MPEG	Brasil		Pará	Belém	15	ix	1977			1.7	1.7		female	WL Overal
428	Geotrigona		mombuca	UFMG	Brasil		Minas Gerais	Nova Lima	25	x	2011			1.5	1.5		female		UFMG IHY 73533
429	Geotrigona		mombuca	UFMG	Brasil		Minas Gerais	Nova Lima	25	x	2011			1.7	1.7		female		UFMG IHY 73534
430	Geotrigona		mombuca	UFMG	Brasil		Minas Gerais	Nova Lima	16	viii	2017			1.7	1.7		female		UFMG IHY 1706374
431	Geotrigona		subterranea	MPEG	Brasil		Minas Gerais	Barbacena	13	x	1905			1.8	1.8	1.7	female	A Ducke
432	Geotrigona		subterranea	MPEG	Brasil	new	Pará		25	viii	1900			1.7	1.7		female	A Ducke
433	Geotrigona		subterranea	UFMG	Brasil		Minas Gerais	Nova Lima	27	xii	2011			1.7	1.7		female		UFMG IHY 1414763
434	Geotrigona		subterranea	UFMG	Brasil		Minas Gerais	Nova Lima	27	xii	2011			1.5	1.5		female		UFMG IHY 1414764
435	Geotrigona		subterranea	UFMG	Brasil		Minas Gerais	Nova Lima	27	xii	2011			2	2		female		UFMG IHY 1414765
436	Lestrimellita		monodonta	UFMG	Brasil		Pará	Canaã dos Carajás	12	ii	2015			1.8	1.8	1.7	female		UFMG IHY 1500742
437	Lestrimellita		monodonta	UFMG	Brasil		Pará		25	xi	1983			1.5	1.5		female	I Gorayeb	MPEG HYM 11137647
438	Lestrimellita		monodonta	UFMG	Brasil		Pará		2	xii	1983			1.6	1.6		female	I Gorayeb	MPEG HYM 11137648
439	Lestrimellita		monodonta	UFMG	Brasil		Pará	Canaã dos Carajás	12	ii	2015			1.8	1.8		female		UFMG IHY 1500743
440	Lestrimellita		rufa	MPEG	Brasil		Pará	Parauapebas	10	ix	1983	Serra Norte	Estrada Serraria	2	2	1.7	female	FF Ramos	MPEG HYM 11137665
441	Lestrimellita		rufa	MPEG	Brasil		Pará	Melgaço	1	v	1999	Caxiuanã		1.4	1.4		female	OT Silveira & J Dias	MPEG HYM 11137664
442	Lestrimellita		rufa	MPEG	Brasil		Amazonas				1902	Rio Acre		1.5	1.5		female	A Ducke	MPEG HYM 11136573
443	Lestrimellita		rufa	MPEG	Brasil		Amazonas				1903	Rio Acre		1.8	1.8		female	A Ducke	MPEG HYM 11136574
444	Lestrimellita		rufa	MPEG	Brasil		Amazonas				1904	Rio Acre		1.7	1.7		female	A Ducke	MPEG HYM 11136575
445	Lestrimellita		rufipes	MPEG	Brasil		Pará	Parauapebas	10	ix	1983	Serra Norte	Estrada Serraria	1.6	1.6	1.7	female		MPEG HYM 11137659
446	Lestrimellita		rufipes	MPEG	Brasil		Pará	Parauapebas	29	vii	1986	Serra Norte	Serraria	1.7	1.7		female	W França	MPEG HYM 11003258
447	Lestrimellita		rufipes	MPEG	Brasil		Pará	Parauapebas	12	v	1984	Serra Norte	Estrada Manganês	1.7	1.7		female		MPEG HYM 11137651
448	Lestrimellita		rufipes	MPEG	Brasil		Pará	Parauapebas	6	vii	1984	Serra Norte	Manganês	1.7	1.7		female		MPEG HYM 11137649
449	Lestrimellita		rufipes	UFMG	Brasil		Pará	Marabá	31	v	2011	Flona Tapirapé Akiri		1.8	1.8		female	D.M.Barros;G.A.Rosa	UFMG IHY 67266
450	Lophopedia		pygmaea	MPEG	Brasil		São Paulo	São José do Rio Pardo						2.2	2.2	2	female		MPEG HYM 11131211
451	Lophopedia		pygmaea	UFMG	Brasil		Minas Gerais	Belo Horizonte	30	iv	1997			2	2		female	R.M.Carmo	UFMGIHY3395
452	Lophopedia		pygmaea	UFMG	Brasil		Minas Gerais	Belo Horizonte	7	v	1997			2	2		female	R.M.Carmo	UFMGIHY3409
453	Lophopedia		pygmaea	UFMG	Brasil		Minas Gerais	Itamarandiba	13	i	1998			1.9	1.9		female	F.A.Silveira	UFMGIHY6192
454	Lophopedia		pygmaea	UFMG	Brasil		Pará	Parauapebas	8	iii	2013			2	2		female		UFMG IHY 1302906
455	Melipona	(Eomelipona)	amazonica	MPEG	Brasil		Pará	Benevides	27	vi	1988	Morelândia		2.5	2.5	2.2	female	FF Ramos	MPEG-HYM11137418
456	Melipona	(Eomelipona)	amazonica	MPEG	Brasil		Pará	Parauapebas	5	ix	1983	Serra Norte	Estrada Manganês	2.3	2.3		female	RB Neto	MPEG-HYM11002808
457	Melipona	(Eomelipona)	amazonica	MPEG	Brasil		Pará	Parauapebas	2	viii	1986	Serra Norte	Fofoca	2.2	2.2		female	Marcio Zanuto	MPEG-HYM11002809
458	Melipona	(Eomelipona)	amazonica	MPEG	Brasil		Pará	Parauapebas	21	viii	1984	Serra Norte	Ig. Fofoac	2	2		female	Marcio Zanuto	MPEG-HYM11002814
459	Melipona	(Eomelipona)	amazonica	MPEG	Brasil		Pará	Parauapebas	20	vi	1985	Serra Norte	pojuca	2	2		female	FF Ramos	MPEG-HYM11002818
460	Melipona	(Eomelipona)	puncticollis	MPEG	Brasil		Pará	Oriximiná	21	ix	2002			2.7	2.7	2.7	female	JO Dias	MPEG03016682
461	Melipona	(Eomelipona)	puncticollis	MPEG	Brasil		Pará	Parauapebas	20	vi	1985	Serra Norte	Serraria	2.5	2.5		female	FF Ramos	MPEG-HYM11002852
462	Melipona	(Eomelipona)	puncticollis	MPEG	Brasil		Pará	Parauapebas	10	viii	1984	Serra Norte	N1-canga	2.9	2.9		female		MPEG-HYM11002850
463	Melipona	(Eomelipona)	puncticollis	MPEG	Brasil		Pará	Parauapebas	2	vii	1985	Serra Norte	Serraria	2.7	2.7		female	N Bittencourt	MPEG-HYM1102861
464	Melipona	(Eomelipona)	puncticollis	MPEG	Brasil		Pará	Parauapebas	15	vi	1985	Serra Norte	Serraria	2.7	2.7		female	MF Torres	MPEG-HYM1102855
465	Melipona	(Melikerria)	fasciculata	MPEG	Brasil		Pará	Melgaço	4	viii	2000	Caxiuanã		3.2	3.2	3.3	female	A Hook, CK Starr, W Overal	MPEG-HYM11137416
466	Melipona	(Melikerria)	fasciculata	MPEG	Brasil		Pará	Primavera	28	xi	1992			3.3	3.3		female		MPEG-HYM11134790
467	Melipona	(Melikerria)	fasciculata	MPEG	Brasil		Pará	Parauapebas	19	vi	1985	Serra Norte	3 alfa	3.4	3.4		female	W França	MPEG-HYM11002794
468	Melipona	(Melikerria)	fasciculata	MPEG	Brasil		Pará	Parauapebas	2	vii	1985	Serra Norte	pojuca	3.3	3.3		female	Marcio Zanuto	MPEG-HYM11002801
469	Melipona	(Melikerria)	fasciculata	MPEG	Brasil		Pará	São João de Pirabas	26	x	1989			3.4	3.4		female	W França	MPEG-HYM11134803
470	Melipona	(Melikerria)	interrupta	MPEG	Brasil		Pará	Parauapebas	19	vi	1985	Serra Norte	3 alfa	3.3	3.3	3.3	female	P Tadeu	MPEG-HYM11002797
471	Melipona	(Melikerria)	interrupta	MPEG	Brasil		Pará	Parauapebas	19	vi	1985	Serra Norte	3 alfa	3.2	3.2		female	P Tadeu	MPEG-HYM11002796
472	Melipona	(Melikerria)	interrupta	MPEG	Brasil		Pará			iv	1983	Gorotire		3.2	3.2		female	WL Overal	MPEG03016696
473	Melipona	(Melikerria)	interrupta	MPEG	Brasil		Maranhão	Buriticupu	2	x	1978			3.4	3.4		female	MF Torres	MPEG-HYM11134820
474	Melipona	(Melikerria)	interrupta	MPEG	Brasil		Amapá		22	x	1978			3.2	3.2		female	FF Ramos	MPEG-HYM11134105
475	Melipona	(Michmelia)	melanoventer	MPEG	Brasil		Pará	Vigia	9	xii	1988			3	3	3	female	IS Gorayeb	MPEG-HYM11134348
476	Melipona	(Michmelia)	melanoventer	MPEG	Brasil		Pará	Parauapebas	15	viii	1984	Serra Norte	pojuca	3	3		female	W França	MPEG-HYM1102836
477	Melipona	(Michmelia)	melanoventer	MPEG	Brasil		Pará	Parauapebas	18	ii	1985	Serra Norte	Manganês	3.2	3.2		female	W França	MPEG-HYM11002831
478	Melipona	(Michmelia)	melanoventer	MPEG	Brasil		Pará	Parauapebas	7	ix	1985	Serra Norte	caldeirão	3	3		female		MPEG-HYM11002842
479	Melipona	(Michmelia)	melanoventer	MPEG	Brasil		Pará	Parauapebas	21	x	1984	Serra Norte	Serraria	3	3		female		MPEG-HYM11002829
480	Melipona	(Michmelia)	seminigra pernigra	MPEG	Brasil		Pará	Parauapebas	9	v	1984	Serra Norte	N1-campo	3	3	2.9	female		MPEG-HYM11002903
481	Melipona	(Michmelia)	seminigra pernigra	MPEG	Brasil		Pará	Parauapebas	29	x	1983	Serra Norte	Fofoca	2.7	2.7		female	IS Gorayeb	MPEG-HYM11002898
482	Melipona	(Michmelia)	seminigra pernigra	MPEG	Brasil		Pará	Parauapebas	21	ix	1985	Serra Norte	Manganês	3	3		female	FF Ramos	MPEG-HYM11002895
483	Melipona	(Michmelia)	seminigra pernigra	MPEG	Brasil		Pará	Parauapebas	16	ix	1985	Serra Norte	caldeirão	3	3		female	J Dias	MPEG-HYM11002901
484	Melipona	(Michmelia)	seminigra pernigra	MPEG	Brasil		Pará	Parauapebas	24	vi	1985	Serra Norte	pojuca	3	3		female	FF Ramos	MPEG-HYM11002900
485	Melipona	Eomelipona	bicolor	UFMG	Brasil		Minas Gerais	Nova Lima	27	viii	2011			2.8	2.8	2.9	female		UFMG IHY 1413639
486	Melipona	Eomelipona	bicolor	UFMG	Brasil		Minas Gerais	Nova Lima	22	iii	2015			3	3		female		UFMG IHY 1504508
487	Melipona	Eomelipona	bicolor	UFMG	Brasil		Minas Gerais	Nova Lima	29	iii	2015			3	3		female		UFMG IHY 1504554
488	Melipona	Melikerria	quinquefasciata	MPEG	Brasil		Minas Gerais	Barbacena	13	xi	1905			2.6	2.6	2.7	female	A Ducke	MPEG HYM 11134237
489	Melipona	Melikerria	quinquefasciata	MPEG	Brasil		Minas Gerais	Barbacena	18	xii	1905			2.7	2.7		female	A Ducke	MPEG HYM 11134239
490	Melipona	Melikerria	quinquefasciata	UFMG	Brasil		Minas Gerais	Nova Lima	15	xi	2004			2.7	2.7		female		UFMG IHY 33827
491	Melipona	Melikerria	quinquefasciata	UFMG	Brasil		Minas Gerais	Nova Lima	3	xi	2011			2.6	2.6		female		UFMG IHY 74188
492	Melipona	Melikerria	quinquefasciata	UFMG	Brasil		Minas Gerais	Nova Lima	26	xii	2011			2.7	2.7		female		UFMG IHY 1414245
493	Melipona	Melipona	quadrifasciata	MPEG	Brasil		Minas Gerais	Barbacena	25	x	1905			3	3	3	female	A Ducke	MPEG HYM 11134451
494	Melipona	Melipona	quadrifasciata	MPEG	Brasil		São Paulo	Franca						3	3		female	A Ducke	MPEG HYM 11134457
495	Melipona	Melipona	quadrifasciata	UFMG	Brasil		Minas Gerais	Nova Lima	17	i	2001			3	3		female		UFMG IHY 21506
496	Melipona	Melipona	quadrifasciata	UFMG	Brasil		Minas Gerais	Nova Lima	28	viii	2011			3	3		female		UFMG IHY 1413675
497	Melipona	Melipona	quadrifasciata	UFMG	Brasil		Minas Gerais	Nova Lima	28	viii	2011			3	3		female		UFMG IHY 1413683
498	Melissodes	Ecplectica	nigroaenea	UFMG	Brasil		Minas Gerais	Brumadinho	27	iii	1999			2.8	2.8	2.8	female		UFMG IHY 9311
499	Melissodes	Ecplectica	sexcincta	UFMG	Brasil		Minas Gerais		26	iii	1996			2.8	2.8	2.8	male	Y.Antonini	UFMGIHY575
500	Melissodes	Ecplectica	sexcincta	UFMG	Brasil		Minas Gerais		1	iv	1996			2.8	2.8		male	Y.Antonini	UFMGIHY601
501	Melissodes	Ecplectica	sexcincta	UFMG	Brasil		Minas Gerais	Brumadinho	14	iii	1999			2.7	2.7		male		UFMG IHY 9276
502	Melissodes	Ecplectica	sexcincta	UFMG	Brasil		Minas Gerais	Brumadinho	27	iii	1999			3	3		female		UFMG IHY 9309
503	Melissodes	Ecplectica	sexcincta	UFMG	Brasil		Minas Gerais	Brumadinho	27	iii	1999			2.8	2.8		male		UFMG IHY 9310
504	Melissoptila		cnecomala	UFMG	Brasil		Minas Gerais	Belo Horizonte	18	vi	1998	estação ecologica		2.3	2.3	2.3	female	D.A.Yanega	3021-8923
505	Melissoptila		cnecomala	UFMG	Brasil		Minas Gerais	Belo Horizonte	1	iv	1998	Campus UFMG		2.2	2.2		female	D.A.Yanega	2988-8858
506	Melissoptila		cnecomala	UFMG	Brasil		Minas Gerais	Belo Horizonte	27	vii	1997	estação ecologica		2.3	2.3		female	D.A.Yanega	3356-9874
507	Melissoptila		cnecomala	UFMG	Brasil		Minas Gerais	Belo Horizonte	24	iv	1997	mus hist nat		2.2	2.2		female	R.M.Carmo	1321-3381
508	Melissoptila		cnecomala	UFMG	Brasil		Minas Gerais	Paraopeba	20	iv	1997	Ch. Do Lessa		2.3	2.3		female	E.A.B.Almeida	1701-4701
509	Melitoma		segmentaria	MPEG	Brasil		Pará	Canaã dos Carajás	6	ii	2017	Serra Norte	N6	2.7	2.7	2.7	female	E Pinto	MPEG03050944
510	Melitoma		segmentaria	UFMG	Brasil	new	Minas Gerais	Belo Horizonte	4	vii	1996			2.7	2.7		female	Y. Antonini	0397-1025
511	Melitoma		segmentaria	UFMG	Brasil	new	Minas Gerais	Belo Horizonte	16	vii	1996			2.7	2.7		female	Y. Antonini	0402-1032
512	Melitoma		segmentaria	UFMG	Brasil		Pará	Canaã dos Carajás	22	vi	2013			2.6	2.6		female	R.M. Carmo	UFMG-IHY 1313563
513	Melitoma		segmentaria	UFMG	Brasil		Pará	Canaã dos Carajás	19	vi	2013			2.7	2.7		female	R. B. Martines	UFMG-IHY 1313304
514	Mesocheira		bicolor	MPEG	Brasil		Pará	Chaves	1	xii	1901			2.8	2.8	2.7	female	A. Ducke	MPEG HYM 11131043
515	Mesocheira		bicolor	MPEG	Brasil		Pará	Almeirim	16	iv	1903			2.9	2.9		female	A. Ducke	MPEG HYM 11131045
516	Mesocheira		bicolor	MPEG	Brasil		Pará	Almeirim	28	iv	1902	Rio Arraiolos		2.6	2.6		female	A. Ducke	MPEG HYM 11131042
517	Mesocheira		bicolor	UFMG	Brasil	new	Minas Gerais	Brumadinho	9	xi	2004			2.5	2.5		female		UFMG IHY 34072
518	Mesocheira		bicolor	UFMG	Brasil	new	Minas Gerais	Nova Lima	3	xi	2011			2.6	2.6		female		UFMG IHY 74182
519	Oxaea		flavescens	UFMG	Brasil		Minas Gerais	Belo Horizonte	12	ix	1996			4.8	4.8	5.1	female	R.M. Carmo
520	Oxaea		flavescens	UFMG	Brasil	new	Pará	Canaã dos Carajás	7	vi	2010			5	5		female	R.M. Carmo	UFMG-IHY 1315603
521	Oxaea		flavescens	UFMG	Brasil		Minas Gerais	Nova Lima	14	iii	2012	Serra da Rola-Moça		5.5	5.5		female	J.E. Santos Jr
522	Oxaea		flavescens	UFMG	Brasil		Minas Gerais	Nova Lima	12	xii	2011	Serra da Rola-Moça		5.3	5.5		female	R. Cunha Santos
523	Oxaea		flavescens	UFMG	Brasil	new	Pará	Canaã dos Carajás	13	ii	2015			5	5		female	R.B. Martines; A. Cordeiro	UFMG-IHY 1500764
524	Paratetrapedia		connexa	UFMG	Brasil		Pará	Canaã dos Carajás	11	ii	2015			2	2	2.2	female	A. Cordeiro	UFMG IHY 1500678
525	Paratetrapedia		connexa	UFMG	Brasil		Pará	Canaã dos Carajás	11	ii	2015			2.3	2.3		female	A. Cordeiro	UFMG IHY 1500609
526	Paratetrapedia		connexa	UFMG	Brasil		Pará	Canaã dos Carajás	11	ii	2015			2	2		female	A. Cordeiro	UFMG IHY 1500595
527	Paratetrapedia		connexa	UFMG	Brasil		Pará	Parauapebas	29	viii	2017	flona carajás serra norte n5		2.3	2.3		female	E.N.L.Siqueira	UFMG IHY 1706665
528	Paratetrapedia		connexa	UFMG	Brasil		Minas Gerais	Paraopeba	6	vii	1987			2.4	2.4		female	F.A.Silveira	392-1035
529	Paratetrapedia		fervida	UFMG	Brasil		Minas Gerais	Sabará	14	i	1996			2.2	2.2	2.2	female	F.A.Silveira	UFMG IHY 222
530	Paratetrapedia		fervida	UFMG	Brasil		Minas Gerais	Belo Horizonte	20	iii	1996			2.3	2.3		female	Y. Antonini	UFMG IHY 530
531	Paratetrapedia		fervida	UFMG	Brasil		Minas Gerais	Belo Horizonte	26	x	1996			2.1	2.1		female	R.M. Carmo	UFMG IHY 1489
532	Paratetrapedia		fervida	UFMG	Brasil		Minas Gerais	Belo Horizonte	9	xi	1996			2.3	2.3		female	R.M. Carmo	UFMG IHY 1523
533	Paratetrapedia		fervida	UFMG	Brasil		Minas Gerais	Belo Horizonte	12	xi	1996			2.3	2.3		female	Y. Antonini	UFMG IHY 1554
534	Paratetrapedia		lineata	UFMG	Brasil		Pará	Canaã dos Carajás	11	ii	2015			1.3	1.3	1.4	female	A. Cordeiro	UFMG-IHY 1500608
535	Paratetrapedia		lineata	UFMG	Brasil		Pará	Canaã dos Carajás	11	ii	2015			1.4	1.4		female	A. Cordeiro	UFMG-IHY 1500575
536	Paratetrapedia		lugubris	UFMG	Brasil		Pará	Canaã dos Carajás	11	ii	2015			2.8	2.8	2.8	female	A. Cordeiro	UFMG IHY 1500611
537	Paratetrapedia		lugubris	UFMG	Brasil		Minas Gerais	Brasilândia de Minas	14	vii	2000			3	3		female	F.A.Silveira	7144-21208
538	Paratetrapedia		lugubris	UFMG	Brasil		Minas Gerais	Mariléria	26	i	2001			2.7	2.7		female	E.A.B.Almeida	7744-23206
539	Paratetrapedia		lugubris	UFMG	Brasil	new	Rio de Janeiro	Macaé	20	xii	2011			2.6	2.6		female	T.M.S.Mesquita	22115-65167
540	Paratetrapedia		lugubris	UFMG	Brasil		Pará	Canaã dos Carajás	11	ii	2015			2.7	2.7		female	A. Cordeiro	UFMG IHY 1500611
541	Paratetrapedia		punctata	UFMG	Brasil		Minas Gerais	Nova Lima	31	v	1999			2.4	2.4	2.3	female	M. Pompeu	4621-12880
542	Paratetrapedia		punctata	UFMG	Brasil		Minas Gerais	Nova Lima	18	iii	1999			2.2	2.2		female	M. Pompeu	4502-12694
543	Paratetrapedia		punctata	UFMG	Brasil		Minas Gerais	Nova Lima	14	iii	1999			2.6	2.6		male	M. Pompeu	4463-12552
544	Paratetrapedia		punctata	UFMG	Brasil		Minas Gerais	Nova Lima	20	ii	1999			2.3	2.3		female	M. Pompeu	4389-12391
545	Paratetrapedia		punctata	UFMG	Brasil		Minas Gerais	Nova Lima	5	iii	1999			2.2	2.2		female	M. Pompeu	4451-12530
546	Paratetrapedia		rufa	UFMG	Brasil		Pará	Canaã dos Carajás	11	ii	2015			2.2	2.2	1.9	male	R.B.Martins & A. Cordeiro	UFMG IHY 1500606
547	Paratetrapedia		rufa	UFMG	Brasil		Pará	Canaã dos Carajás	11	ii	2015			1.8	1.8		female	R.B.Martins & A. Cordeiro	UFMG IHY 1500677
548	Paratetrapedia		rufa	UFMG	Brasil		Pará	Água Azul do Norte	1	iv	2015			1.8	1.8		female	R.B.Martins & A. Cordeiro	UFMG IHY 1516061
549	Paratetrapedia		rufa	UFMG	Brasil		Pará	Água Azul do Norte	2	iv	2015			1.8	1.8		female	R.B.Martins & A. Cordeiro	UFMG IHY 1516195
550	Paratetrapedia		rufa	UFMG	Brasil		Pará	Água Azul do Norte	2	iv	2015			1.7	1.7		female	R.B.Martins & A. Cordeiro	UFMG IHY 1516171
551	Paratetrapedia		vogeli	UFMG	Brasil	new	Pará	Canaã dos Carajás	11	ii	2015			1.6	1.6	1.8	female	R.B.Martins & A. Cordeiro	UFMG IHY 1500576
552	Paratetrapedia		vogeli	UFMG	Brasil	new	Pará	Canaã dos Carajás	11	ii	2015			1.8	1.8		female	R.B.Martins & A. Cordeiro	UFMG IHY 1500586
553	Paratetrapedia		vogeli	UFMG	Brasil	new	Pará	Canaã dos Carajás	14	ii	2015			1.8	1.8		female	R.B.Martins & A. Cordeiro	UFMG IHY 1500871
554	Paratetrapedia		volatilis	UFMG	Brasil		Minas Gerais	Sabará	17	iii	2001	copasa/barreiro		2.4	2.4	2.4	female	R.B.Martines	8173-24765
555	Paratetrapedia		volatilis	UFMG	Brasil		Minas Gerais	Belo Horizonte	18	ii	1999	copasa/barreiro		2.4	2.4		female	G.Sousa	5288-14438
556	Paratetrapedia		volatilis	UFMG	Brasil		Minas Gerais	Belo Horizonte	18	iii	1999	copasa/barreiro		2.4	2.4		female	J.C.Moreira	4433-12496
557	Paratetrapedia		volatilis	UFMG	Brasil		Minas Gerais	Belo Horizonte	22	xii	1998	copasa/barreiro		2.6	2.6		female	G.Sousa	4394-12399
558	Paratetrapedia		volatilis	UFMG	Brasil		Minas Gerais	Belo Horizonte	23	xii	1999	copasa/barreiro		2.3	2.3		female	G.Sousa	4394-1239
559	Thalestria		spinosa	UFMG	Brasil	new	Minas Gerais	Belo Horizonte	4	iv	2014	Est Ecológica UFMG		3.4	3.5	3.5	female	D.S.S.Lacerda	UFMG IHY 1402190
560	Thalestria		spinosa	UFMG	Brasil	new	Minas Gerais	Belo Horizonte	4	iv	2014	Est Ecológica UFMG		3.8	3.8		female	D.S.S.Lacerda	UFMG IHY 1402186
561	Thalestria		spinosa	UFMG	Brasil	new	Minas Gerais	Belo Horizonte	4	iv	2014	Est Ecológica UFMG		3.5	3.5		female	D.S.S.Lacerda	UFMG IHY 1402172
562	Thalestria		spinosa	UFMG	Brasil	new	Minas Gerais	Itabirito	29	iv	2012	Sitio Mairiporanga		3.5	3.5		female	I.R.Coelho	UFMG IHY 1610297
563	Thalestria		spinosa	UFMG	Brasil	new	Minas Gerais	São Gonçalo do Rio Abaixo	11	iv	2003	EPDA de Peti		3.5	3.5		female	C.F.Cardoso	9661-28627
564	Thygater	Thygater	analis	MPEG	Brasil	new	Minas Gerais	Barbacena	24	xi	1905			3.4	3.4	3.5	female	A Ducke	MPEG HYM 11131414
565	Thygater	Thygater	analis	MPEG	Brasil	new	Minas Gerais	Barbacena	16	xi	1905			3.4	2.4		female	A Ducke	MPEG HYM 11131420
566	Thygater	Thygater	analis	UFMG	Brasil	new	Minas Gerais	Nova Lima	13	xii	2015			3.2	3.2		female		UFMG IHY 1600381
567	Thygater	Thygater	analis	UFMG	Brasil	new	Minas Gerais	Nova Lima	10	i	2016			3.7	3.7		female		UFMG IHY 1600557
568	Thygater	Thygater	analis	UFMG	Brasil	new	Minas Gerais	Nova Lima	10	i	2016			3.6	3.6		female		UFMG IHY 1600558
